# Supplementary material for: Calibration of Displacement Laser Interferometer Systems for Industrial Metrology
Source: Sensors (Basel). 2019 Sep 22;19(19):4100. doi: 10.3390/s19194100 (PMC6806270; doi:10.3390/s19194100)
Supplement: Supplementary file 1 [file sensors-19-04100-s001.zip]

Archive with 2 entries (2 files):
- Datafig7.txt
- DatasetFig3.xls
