# Supplementary material for: Calibration of Displacement Laser Interferometer Systems for Industrial Metrology
Source: Sensors (Basel). 2019 Sep 22;19(19):4100. doi: 10.3390/s19194100 (PMC6806270; doi:10.3390/s19194100)
Supplement: Supplementary file 1 [file sensors-19-04100-s001.zip › Datafig7.txt]

0.0000000000000	0.6953315579678
0.0500000000000	0.6973973094329
0.1000000000000	0.6994643581179
0.1500000000000	0.7015242026452
0.2000000000000	0.7037125072106
0.2500000000000	0.7060723455311
0.3000000000000	0.7084002237254
0.3500000000000	0.7106442805154
0.4000000000000	0.7127775333894
0.4500000000000	0.7148948681772
0.5000000000000	0.7170143122541
0.5500000000000	0.7191171600564
0.6000000000000	0.7212361115186
0.6500000000000	0.7233703996575
0.7000000000000	0.7255209232742
0.7500000000000	0.7276686411295
0.8000000000000	0.7298351788883
0.8500000000000	0.7319713544235
0.9000000000000	0.7341188847667
0.9500000000000	0.7363093556047
1.0000000000000	0.7384793751077
1.0500000000000	0.7406560867420
1.1000000000000	0.7428700936904
1.1500000000000	0.7450425945370
1.2000000000000	0.7472207333261
1.2500000000000	0.7494122104859
1.3000000000000	0.7516072421249
1.3500000000000	0.7538531159752
1.4000000000000	0.7561177629765
1.4500000000000	0.7583846679505
1.5000000000000	0.7606435178830
1.5500000000000	0.7628840300611
1.6000000000000	0.7651215815967
1.6500000000000	0.7673669118483
1.7000000000000	0.7696372544938
1.7500000000000	0.7718875675305
1.8000000000000	0.7741415130808
1.8500000000000	0.7763340406492
1.9000000000000	0.7785281684591
1.9500000000000	0.7807447390538
2.0000000000000	0.7829464584084
2.0500000000000	0.7851321786816
2.1000000000000	0.7873289141829
2.1500000000000	0.7895111895329
2.2000000000000	0.7916859807669
2.2500000000000	0.7938757964244
2.3000000000000	0.7960398892739
2.3500000000000	0.7982146082196
2.4000000000000	0.8003954310356
2.4500000000000	0.8025734330064
2.5000000000000	0.8047530556297
2.5500000000000	0.8069581618605
2.6000000000000	0.8091789228272
2.6500000000000	0.8113354743563
2.7000000000000	0.8134437059272
2.7500000000000	0.8156120936121
2.8000000000000	0.8177639946704
2.8500000000000	0.8199132426660
2.9000000000000	0.8220586508925
2.9500000000000	0.8242073410528
3.0000000000000	0.8263533979491
3.0500000000000	0.8284379047278
3.1000000000000	0.8305654444933
3.1500000000000	0.8327668071720
3.2000000000000	0.8349265675317
3.2500000000000	0.8370839133294
3.3000000000000	0.8392353174956
3.3500000000000	0.8413987966637
3.4000000000000	0.8434970277037
3.4500000000000	0.8455785517529
3.5000000000000	0.8476867381873
3.5500000000000	0.8497995251491
3.6000000000000	0.8519819312396
3.6500000000000	0.8540904135173
3.7000000000000	0.8562309949862
3.7500000000000	0.8583715546167
3.8000000000000	0.8605381062853
3.8500000000000	0.8626771682040
3.9000000000000	0.8648090803791
3.9500000000000	0.8669836984388
4.0000000000000	0.8691167904231
4.0500000000000	0.8712913733103
4.1000000000000	0.8735026162496
4.1500000000000	0.8757101268070
4.2000000000000	0.8779049463973
4.2500000000000	0.8800185506080
4.3000000000000	0.8821490046272
4.3500000000000	0.8843069450765
4.4000000000000	0.8865925495779
4.4500000000000	0.8888986470513
4.5000000000000	0.8911167064715
4.5500000000000	0.8933806077294
4.6000000000000	0.8956460077582
4.6500000000000	0.8979045968037
4.7000000000000	0.9002244632650
4.7500000000000	0.9025732606374
4.8000000000000	0.9047419082057
4.8500000000000	0.9068616669161
4.9000000000000	0.9090116201507
4.9500000000000	0.9111944346975
5.0000000000000	0.9134092277787
5.0500000000000	0.9156581364061
5.1000000000000	0.9179483694063
5.1500000000000	0.9201330974240
5.2000000000000	0.9223356192797
5.2500000000000	0.9245696611687
5.3000000000000	0.9268463225188
5.3500000000000	0.9291782783936
5.4000000000000	0.9314879816616
5.4500000000000	0.9337659930114
5.5000000000000	0.9359089216716
5.5500000000000	0.9380850393770
5.6000000000000	0.9402600810185
5.6500000000000	0.9423902977434
5.7000000000000	0.9445567986628
5.7500000000000	0.9467931894512
5.8000000000000	0.9491450170977
5.8500000000000	0.9515416284104
5.9000000000000	0.9538502643120
5.9500000000000	0.9559793212981
6.0000000000000	0.9580049990788
6.0500000000000	0.9600951505960
6.1000000000000	0.9622795999860
6.1500000000000	0.9645943188128
6.2000000000000	0.9669160949463
6.2500000000000	0.9692405780548
6.3000000000000	0.9714859232844
6.3500000000000	0.9736634639916
6.4000000000000	0.9758747915957
6.4500000000000	0.9781550611024
6.5000000000000	0.9804398362547
6.5500000000000	0.9826476922764
6.6000000000000	0.9847898818556
6.6500000000000	0.9868477880717
6.7000000000000	0.9888393714218
6.7500000000000	0.9908657060083
6.8000000000000	0.9929623029924
6.8500000000000	0.9951048122102
6.9000000000000	0.9972781414068
6.9500000000000	0.9994404285458
7.0000000000000	1.0016020619271
7.0500000000000	1.0038006179696
7.1000000000000	1.0060121336475
7.1500000000000	1.0081811270116
7.2000000000000	1.0104015964861
7.2500000000000	1.0125474645765
7.3000000000000	1.0147579508924
7.3500000000000	1.0169601282047
7.4000000000000	1.0192208394407
7.4500000000000	1.0214645370363
7.5000000000000	1.0237115212254
7.5500000000000	1.0259973903986
7.6000000000000	1.0282237561242
7.6500000000000	1.0304386867280
7.7000000000000	1.0326608116871
7.7500000000000	1.0348749507343
7.8000000000000	1.0370905635462
7.8500000000000	1.0392713623321
7.9000000000000	1.0414908645526
7.9500000000000	1.0436904313050
8.0000000000000	1.0458661372481
8.0500000000000	1.0479634097087
8.1000000000000	1.0500609758162
8.1500000000000	1.0523619965160
8.2000000000000	1.0548414299235
8.2500000000000	1.0572910752650
8.3000000000000	1.0595075144746
8.3500000000000	1.0615923812996
8.4000000000000	1.0636315253645
8.4500000000000	1.0656552823674
8.5000000000000	1.0677149698634
8.5500000000000	1.0698002960090
8.6000000000000	1.0719213578423
8.6500000000000	1.0740723271600
8.7000000000000	1.0762056039352
8.7500000000000	1.0783526151012
8.8000000000000	1.0804595955277
8.8500000000000	1.0825712922902
8.9000000000000	1.0847311602536
8.9500000000000	1.0868480442295
9.0000000000000	1.0890012644707
9.0500000000000	1.0911643281976
9.1000000000000	1.0932500841868
9.1500000000000	1.0953881561797
9.2000000000000	1.0975777617407
9.2500000000000	1.0997194304438
9.3000000000000	1.1018678841984
9.3500000000000	1.1039719936844
9.4000000000000	1.1060448921028
9.4500000000000	1.1080712501761
9.5000000000000	1.1101237461347
9.5500000000000	1.1121810148143
9.6000000000000	1.1143054131062
9.6500000000000	1.1163726475399
9.7000000000000	1.1184779086150
9.7500000000000	1.1205919149374
9.8000000000000	1.1226794395768
9.8500000000000	1.1247387013408
9.9000000000000	1.1268041356076
9.9500000000000	1.1288660043495
10.0000000000000	1.1308133557080
10.0500000000000	1.1328013969876
10.1000000000000	1.1348323165802
10.1500000000000	1.1368935471777
10.2000000000000	1.1389561109322
10.2500000000000	1.1410104385792
10.3000000000000	1.1430379195933
10.3500000000000	1.1449455747505
10.4000000000000	1.1469282176474
10.4500000000000	1.1489511722319
10.5000000000000	1.1510178947173
10.5500000000000	1.1530682475818
10.6000000000000	1.1550740385439
10.6500000000000	1.1570511349545
10.7000000000000	1.1590903044538
10.7500000000000	1.1609810165552
10.8000000000000	1.1629583572772
10.8500000000000	1.1649140964150
10.9000000000000	1.1669132240692
10.9500000000000	1.1689320204432
11.0000000000000	1.1708804777479
11.0500000000000	1.1728563590524
11.1000000000000	1.1748474345335
11.1500000000000	1.1768840216377
11.2000000000000	1.1788743527798
11.2500000000000	1.1808960147855
11.3000000000000	1.1829767986073
11.3500000000000	1.1851151091929
11.4000000000000	1.1872802568159
11.4500000000000	1.1894150327303
11.5000000000000	1.1915745721918
11.5500000000000	1.1936831163381
11.6000000000000	1.1957245839233
11.6500000000000	1.1978008968808
11.7000000000000	1.1998512049404
11.7500000000000	1.2019137581417
11.8000000000000	1.2039533818233
11.8500000000000	1.2060390948493
11.9000000000000	1.2080238232584
11.9500000000000	1.2100938251499
12.0000000000000	1.2121800862455
12.0500000000000	1.2142506018166
12.1000000000000	1.2163538870274
12.1500000000000	1.2184173460193
12.2000000000000	1.2204962465979
12.2500000000000	1.2225168645352
12.3000000000000	1.2245864260898
12.3500000000000	1.2266889824691
12.4000000000000	1.2287664022108
12.4500000000000	1.2308560098991
12.5000000000000	1.2329179263282
12.5500000000000	1.2350360128634
12.6000000000000	1.2371156649179
12.6500000000000	1.2392234487434
12.7000000000000	1.2413513179548
12.7500000000000	1.2435127348626
12.8000000000000	1.2456072398884
12.8500000000000	1.2476420484339
12.9000000000000	1.2497369702500
12.9500000000000	1.2517660475735
13.0000000000000	1.2538231449989
13.0500000000000	1.2559211979841
13.1000000000000	1.2580026394220
13.1500000000000	1.2600992126109
13.2000000000000	1.2621937929547
13.2500000000000	1.2642527144528
13.3000000000000	1.2663160154004
13.3500000000000	1.2683867740719
13.4000000000000	1.2704729748642
13.4500000000000	1.2725303004857
13.5000000000000	1.2745667918655
13.5500000000000	1.2766181626134
13.6000000000000	1.2786875068059
13.6500000000000	1.2807391417329
13.7000000000000	1.2828412170912
13.7500000000000	1.2848987136630
13.8000000000000	1.2869326011545
13.8500000000000	1.2888895894660
13.9000000000000	1.2907832785277
13.9500000000000	1.2926832996604
14.0000000000000	1.2946055992626
14.0500000000000	1.2965487160980
14.1000000000000	1.2984927265317
14.1500000000000	1.3004707097122
14.2000000000000	1.3025454920507
14.2500000000000	1.3045866708096
14.3000000000000	1.3066445611039
14.3500000000000	1.3086786503441
14.4000000000000	1.3107093817846
14.4500000000000	1.3127410670667
14.5000000000000	1.3147327293169
14.5500000000000	1.3168187421229
14.6000000000000	1.3188941385433
14.6500000000000	1.3209659966413
14.7000000000000	1.3230337060274
14.7500000000000	1.3251362998768
14.8000000000000	1.3271868317768
14.8500000000000	1.3291854793723
14.9000000000000	1.3311969163160
14.9500000000000	1.3332383063686
15.0000000000000	1.3352481593426
15.0500000000000	1.3372840264417
15.1000000000000	1.3393271131646
15.1500000000000	1.3413619132703
15.2000000000000	1.3434132966525
15.2500000000000	1.3453896405376
15.3000000000000	1.3473777607311
15.3500000000000	1.3493520944817
15.4000000000000	1.3513166251727
15.4500000000000	1.3532864401876
15.5000000000000	1.3552576098480
15.5500000000000	1.3572329524252
15.6000000000000	1.3592417403304
15.6500000000000	1.3612533101234
15.7000000000000	1.3632983341768
15.7500000000000	1.3652412857115
15.8000000000000	1.3672081531280
15.8500000000000	1.3691975363544
15.9000000000000	1.3711871986642
15.9500000000000	1.3731530588195
16.0000000000000	1.3751236623429
16.0500000000000	1.3771000845664
16.1000000000000	1.3790949406462
16.1500000000000	1.3810446393203
16.2000000000000	1.3830412530643
16.2500000000000	1.3850619885230
16.3000000000000	1.3871215824080
16.3500000000000	1.3892114746681
16.4000000000000	1.3912823221621
16.4500000000000	1.3933546511975
16.5000000000000	1.3953889817793
16.5500000000000	1.3974391578966
16.6000000000000	1.3994864839910
16.6500000000000	1.4015272762102
16.7000000000000	1.4035830854585
16.7500000000000	1.4056082671344
16.8000000000000	1.4076111017959
16.8500000000000	1.4095573892459
16.9000000000000	1.4115323350204
16.9500000000000	1.4135400252810
17.0000000000000	1.4155656846075
17.0500000000000	1.4176007461205
17.1000000000000	1.4196387770104
17.1500000000000	1.4216893647934
17.2000000000000	1.4237864932253
17.2500000000000	1.4258958010720
17.3000000000000	1.4279852678027
17.3500000000000	1.4300486326127
17.4000000000000	1.4320934339353
17.4500000000000	1.4341031544053
17.5000000000000	1.4360480412354
17.5500000000000	1.4379598827955
17.6000000000000	1.4398308194621
17.6500000000000	1.4417017613316
17.7000000000000	1.4435687047752
17.7500000000000	1.4454414666609
17.8000000000000	1.4472732456462
17.8500000000000	1.4491464015629
17.9000000000000	1.4510550629223
17.9500000000000	1.4530075387232
18.0000000000000	1.4549482270500
18.0500000000000	1.4568901001403
18.1000000000000	1.4588678029529
18.1500000000000	1.4607371998883
18.2000000000000	1.4626150275525
18.2500000000000	1.4645114168023
18.3000000000000	1.4664045361449
18.3500000000000	1.4682534802352
18.4000000000000	1.4701160088495
18.4500000000000	1.4720093761085
18.5000000000000	1.4738654821532
18.5500000000000	1.4757026917840
18.6000000000000	1.4774844572808
18.6500000000000	1.4793242560152
18.7000000000000	1.4812051224484
18.7500000000000	1.4831609258538
18.8000000000000	1.4851475343659
18.8500000000000	1.4870733190413
18.9000000000000	1.4890074394991
18.9500000000000	1.4909283555589
19.0000000000000	1.4928385092844
19.0500000000000	1.4947810441946
19.1000000000000	1.4966873256396
19.1500000000000	1.4986095357563
19.2000000000000	1.5005672955081
19.2500000000000	1.5025312786177
19.3000000000000	1.5044556966440
19.3500000000000	1.5064006188493
19.4000000000000	1.5083728493148
19.4500000000000	1.5103660060768
19.5000000000000	1.5123584024628
19.5500000000000	1.5143546008577
19.6000000000000	1.5163522366199
19.6500000000000	1.5183704415837
19.7000000000000	1.5204031937256
19.7500000000000	1.5224199725199
19.8000000000000	1.5243802937309
19.8500000000000	1.5263900529097
19.9000000000000	1.5284516375448
19.9500000000000	1.5305144116859
20.0000000000000	1.5325771823598
