# Supplementary material for: Calibration of Displacement Laser Interferometer Systems for Industrial Metrology
Source: Sensors (Basel). 2019 Sep 22;19(19):4100. doi: 10.3390/s19194100 (PMC6806270; doi:10.3390/s19194100)
Supplement: Supplementary file 1 [file sensors-19-04100-s001.zip › DatasetFig3.xls]

## Sheet: Sheet4
1899-12-31 17:25:34	1.52456e+08	0
1899-12-31 17:25:49	1.5236e+08	0.25
1899-12-31 17:26:04	1.52476e+08	0.5
1899-12-31 17:26:19	1.52412e+08	0.75
1899-12-31 17:26:34	1.51944e+08	1
1899-12-31 17:26:49	1.51895e+08	1.25
1899-12-31 17:27:04	1.52451e+08	1.5
1899-12-31 17:27:19	1.51947e+08	1.75
1899-12-31 17:27:34	1.52909e+08	2
1899-12-31 17:27:49	1.52336e+08	2.25
1899-12-31 17:28:04	1.52749e+08	2.5
1899-12-31 17:28:19	1.52766e+08	2.75
1899-12-31 17:28:34	1.52043e+08	3
1899-12-31 17:28:49	1.52529e+08	3.25
1899-12-31 17:29:04	1.52499e+08	3.5
1899-12-31 17:29:19	1.52198e+08	3.75
1899-12-31 17:29:34	1.51945e+08	4
1899-12-31 17:29:49	1.52766e+08	4.25
1899-12-31 17:30:04	1.53164e+08	4.5
1899-12-31 17:30:19	1.52312e+08	4.75
1899-12-31 17:30:34	1.53107e+08	5
1899-12-31 17:30:49	1.5329e+08	5.25
1899-12-31 17:31:04	1.533e+08	5.5
1899-12-31 17:31:19	1.5347e+08	5.75
1899-12-31 17:31:34	1.52192e+08	6
1899-12-31 17:31:49	1.53387e+08	6.25
1899-12-31 17:32:04	1.52483e+08	6.5
1899-12-31 17:32:19	1.53488e+08	6.75
1899-12-31 17:32:34	1.52553e+08	7
1899-12-31 17:32:49	1.53635e+08	7.25
1899-12-31 17:33:04	1.52336e+08	7.5
1899-12-31 17:33:19	1.52338e+08	7.75
1899-12-31 17:33:34	1.5219e+08	8
1899-12-31 17:33:49	1.53433e+08	8.25
1899-12-31 17:34:04	1.52526e+08	8.5
1899-12-31 17:34:19	1.52085e+08	8.75
1899-12-31 17:34:34	1.52959e+08	9
1899-12-31 17:34:49	1.52583e+08	9.25
1899-12-31 17:35:04	1.53385e+08	9.5
1899-12-31 17:35:19	1.52572e+08	9.75
1899-12-31 17:35:34	1.53225e+08	10
1899-12-31 17:35:49	1.5345e+08	10.25
1899-12-31 17:36:04	1.51803e+08	10.5
1899-12-31 17:36:19	1.52896e+08	10.75
1899-12-31 17:36:34	1.52552e+08	11
1899-12-31 17:36:49	1.51893e+08	11.25
1899-12-31 17:37:04	1.52114e+08	11.5
1899-12-31 17:37:19	1.52642e+08	11.75
1899-12-31 17:37:34	1.52501e+08	12
1899-12-31 17:37:49	1.53061e+08	12.25
1899-12-31 17:38:04	1.52854e+08	12.5
1899-12-31 17:38:19	1.5247e+08	12.75
1899-12-31 17:38:34	1.52159e+08	13
1899-12-31 17:38:49	1.52957e+08	13.25
1899-12-31 17:39:04	1.52049e+08	13.5
1899-12-31 17:39:19	1.52994e+08	13.75
1899-12-31 17:39:34	1.51582e+08	14
1899-12-31 17:39:49	1.52834e+08	14.25
1899-12-31 17:40:04	1.52263e+08	14.5
1899-12-31 17:40:19	1.52561e+08	14.75
1899-12-31 17:40:34	1.52483e+08	15
1899-12-31 17:40:49	1.51789e+08	15.25
1899-12-31 17:41:04	1.51587e+08	15.5
1899-12-31 17:41:19	1.51821e+08	15.75
1899-12-31 17:41:34	1.53252e+08	16
1899-12-31 17:41:49	1.51698e+08	16.25
1899-12-31 17:42:04	1.53139e+08	16.5
1899-12-31 17:42:19	1.52988e+08	16.75
1899-12-31 17:42:34	1.52702e+08	17
1899-12-31 17:42:49	1.53411e+08	17.25
1899-12-31 17:43:04	1.51899e+08	17.5
1899-12-31 17:43:19	152276653	17.75
1899-12-31 17:43:34	1.52811e+08	18
1899-12-31 17:43:49	1.52837e+08	18.25
1899-12-31 17:44:04	1.52364e+08	18.5
1899-12-31 17:44:19	1.53122e+08	18.75
1899-12-31 17:44:34	1.5294e+08	19
1899-12-31 17:44:49	1.52393e+08	19.25
1899-12-31 17:45:04	1.5268e+08	19.5
1899-12-31 17:45:19	1.52822e+08	19.75
1899-12-31 17:45:34	1.52792e+08	20
1899-12-31 17:45:49	1.52628e+08	20.25
1899-12-31 17:46:04	1.53004e+08	20.5
1899-12-31 17:46:19	1.53659e+08	20.75
1899-12-31 17:46:34	1.53328e+08	21
1899-12-31 17:46:49	1.53244e+08	21.25
1899-12-31 17:47:04	1.53773e+08	21.5
1899-12-31 17:47:19	1.53582e+08	21.75
1899-12-31 17:47:34	1.52167e+08	22
1899-12-31 17:47:49	1.52528e+08	22.25
1899-12-31 17:48:04	1.53012e+08	22.5
1899-12-31 17:48:19	1.52499e+08	22.75
1899-12-31 17:48:34	1.53766e+08	23
1899-12-31 17:48:49	1.53665e+08	23.25
1899-12-31 17:49:04	1.51946e+08	23.5
1899-12-31 17:49:19	1.52011e+08	23.75
1899-12-31 17:49:34	1.52685e+08	24
1899-12-31 17:49:49	1.52938e+08	24.25
1899-12-31 17:50:04	1.52403e+08	24.5
1899-12-31 17:50:19	1.52881e+08	24.75
1899-12-31 17:50:34	1.52959e+08	25
1899-12-31 17:50:49	1.51551e+08	25.25
1899-12-31 17:51:04	1.53277e+08	25.5
1899-12-31 17:51:19	1.52738e+08	25.75
1899-12-31 17:51:34	1.51202e+08	26
1899-12-31 17:51:49	1.52499e+08	26.25
1899-12-31 17:52:04	1.52727e+08	26.5
1899-12-31 17:52:19	1.51139e+08	26.75
1899-12-31 17:52:34	1.51053e+08	27
1899-12-31 17:52:49	1.51351e+08	27.25
1899-12-31 17:53:04	1.51389e+08	27.5
1899-12-31 17:53:19	1.51588e+08	27.75
1899-12-31 17:53:34	1.51677e+08	28
1899-12-31 17:53:49	1.51396e+08	28.25
1899-12-31 17:54:04	1.52154e+08	28.5
1899-12-31 17:54:19	1.51549e+08	28.75
1899-12-31 17:54:34	1.50191e+08	29
1899-12-31 17:54:49	1.50701e+08	29.25
1899-12-31 17:55:04	1.50968e+08	29.5
1899-12-31 17:55:19	1.51077e+08	29.75
1899-12-31 17:55:34	1.50935e+08	30
1899-12-31 17:55:49	1.5125e+08	30.25
1899-12-31 17:56:04	1.5065e+08	30.5
1899-12-31 17:56:19	1.5144e+08	30.75
1899-12-31 17:56:34	1.50395e+08	31
1899-12-31 17:56:49	1.50093e+08	31.25
1899-12-31 17:57:04	1.50708e+08	31.5
1899-12-31 17:57:19	1.50252e+08	31.75
1899-12-31 17:57:34	1.50252e+08	32
1899-12-31 17:57:49	1.49215e+08	32.25
1899-12-31 17:58:04	1.49415e+08	32.5
1899-12-31 17:58:19	1.5072e+08	32.75
1899-12-31 17:58:34	1.49098e+08	33
1899-12-31 17:58:49	1.49995e+08	33.25
1899-12-31 17:59:04	1.49395e+08	33.5
1899-12-31 17:59:19	1.50321e+08	33.75
1899-12-31 17:59:34	1.49161e+08	34
1899-12-31 17:59:49	1.4963e+08	34.25
1899-12-31 18:00:04	1.50349e+08	34.5
1899-12-31 18:00:19	1.50166e+08	34.75
1899-12-31 18:00:34	1.50632e+08	35
1899-12-31 18:00:49	1.4911e+08	35.25
1899-12-31 18:01:04	1.49388e+08	35.5
1899-12-31 18:01:19	1.5052e+08	35.75
1899-12-31 18:01:34	1.50528e+08	36
1899-12-31 18:01:49	1.50641e+08	36.25
1899-12-31 18:02:04	1.49964e+08	36.5
1899-12-31 18:02:19	1.50059e+08	36.75
1899-12-31 18:02:34	1.49889e+08	37
1899-12-31 18:02:49	1.49753e+08	37.25
1899-12-31 18:03:04	1.49733e+08	37.5
1899-12-31 18:03:19	1.49282e+08	37.75
1899-12-31 18:03:34	1.50949e+08	38
1899-12-31 18:03:49	1.5095e+08	38.25
1899-12-31 18:04:04	1.50843e+08	38.5
1899-12-31 18:04:19	1.50512e+08	38.75
1899-12-31 18:04:34	1.49214e+08	39
1899-12-31 18:04:49	1.50088e+08	39.25
1899-12-31 18:05:04	1.51075e+08	39.5
1899-12-31 18:05:19	1.50235e+08	39.75
1899-12-31 18:05:34	1.50055e+08	40
1899-12-31 18:05:49	1.49793e+08	40.25
1899-12-31 18:06:04	1.49469e+08	40.5
1899-12-31 18:06:19	1.51195e+08	40.75
1899-12-31 18:06:34	1.50464e+08	41
1899-12-31 18:06:49	1.50424e+08	41.25
1899-12-31 18:07:04	1.50021e+08	41.5
1899-12-31 18:07:19	1.51569e+08	41.75
1899-12-31 18:07:34	1.50243e+08	42
1899-12-31 18:07:49	1.50228e+08	42.25
1899-12-31 18:08:04	1.5151e+08	42.5
1899-12-31 18:08:19	1.50556e+08	42.75
1899-12-31 18:08:34	1.50946e+08	43
1899-12-31 18:08:49	1.51027e+08	43.25
1899-12-31 18:09:04	1.50953e+08	43.5
1899-12-31 18:09:19	1.50496e+08	43.75
1899-12-31 18:09:34	1.50274e+08	44
1899-12-31 18:09:49	1.50517e+08	44.25
1899-12-31 18:10:04	1.51873e+08	44.5
1899-12-31 18:10:19	1.5076e+08	44.75
1899-12-31 18:10:34	1.50889e+08	45
1899-12-31 18:10:49	1.52139e+08	45.25
1899-12-31 18:11:04	1.51465e+08	45.5
1899-12-31 18:11:19	1.51918e+08	45.75
1899-12-31 18:11:34	1.51079e+08	46
1899-12-31 18:11:49	1.50705e+08	46.25
1899-12-31 18:12:04	1.5198e+08	46.5
1899-12-31 18:12:19	1.50991e+08	46.75
1899-12-31 18:12:34	1.50932e+08	47
1899-12-31 18:12:49	1.51148e+08	47.25
1899-12-31 18:13:04	1.5235e+08	47.5
1899-12-31 18:13:19	1.52503e+08	47.75
1899-12-31 18:13:34	1.51134e+08	48
1899-12-31 18:13:49	1.50739e+08	48.25
1899-12-31 18:14:04	1.51425e+08	48.5
1899-12-31 18:14:19	1.50987e+08	48.75
1899-12-31 18:14:34	1.51665e+08	49
1899-12-31 18:14:49	1.51833e+08	49.25
1899-12-31 18:15:04	1.52361e+08	49.5
1899-12-31 18:15:19	1.50818e+08	49.75
1899-12-31 18:15:34	1.51112e+08	50
1899-12-31 18:15:49	1.51525e+08	50.25
1899-12-31 18:16:04	1.51714e+08	50.5
1899-12-31 18:16:19	1.51734e+08	50.75
1899-12-31 18:16:34	1.51508e+08	51
1899-12-31 18:16:49	1.50891e+08	51.25
1899-12-31 18:17:04	1.50905e+08	51.5
1899-12-31 18:17:19	1.51829e+08	51.75
1899-12-31 18:17:34	1.52175e+08	52
1899-12-31 18:17:49	1.5083e+08	52.25
1899-12-31 18:18:04	1.51677e+08	52.5
1899-12-31 18:18:19	1.51512e+08	52.75
1899-12-31 18:18:34	1.51441e+08	53
1899-12-31 18:18:49	1.51009e+08	53.25
1899-12-31 18:19:04	1.52432e+08	53.5
1899-12-31 18:19:19	1.51641e+08	53.75
1899-12-31 18:19:34	1.51052e+08	54
1899-12-31 18:19:49	1.51502e+08	54.25
1899-12-31 18:20:04	1.50536e+08	54.5
1899-12-31 18:20:19	1.50976e+08	54.75
1899-12-31 18:20:34	1.50752e+08	55
1899-12-31 18:20:49	1.5134e+08	55.25
1899-12-31 18:21:04	1.51637e+08	55.5
1899-12-31 18:21:19	1.5228e+08	55.75
1899-12-31 18:21:34	1.52202e+08	56
1899-12-31 18:21:49	1.50313e+08	56.25
1899-12-31 18:22:04	1.50617e+08	56.5
1899-12-31 18:22:19	1.50258e+08	56.75
1899-12-31 18:22:34	1.516e+08	57
1899-12-31 18:22:49	1.50257e+08	57.25
1899-12-31 18:23:04	1.51468e+08	57.5
1899-12-31 18:23:19	1.50407e+08	57.75
1899-12-31 18:23:34	1.5165e+08	58
1899-12-31 18:23:49	1.51789e+08	58.25
1899-12-31 18:24:04	1.50115e+08	58.5
1899-12-31 18:24:19	1.50564e+08	58.75
1899-12-31 18:24:34	1.50272e+08	59
1899-12-31 18:24:49	1.50419e+08	59.25
1899-12-31 18:25:04	1.51654e+08	59.5
1899-12-31 18:25:19	1.51655e+08	59.75
1899-12-31 18:25:34	1.5e+08	60
1899-12-31 18:25:49	1.50037e+08	60.25
1899-12-31 18:26:04	1.50549e+08	60.5
1899-12-31 18:26:19	1.51646e+08	60.75
1899-12-31 18:26:34	1.51172e+08	61
1899-12-31 18:26:49	1.50737e+08	61.25
1899-12-31 18:27:04	1.50514e+08	61.5
1899-12-31 18:27:19	1.5076e+08	61.75
1899-12-31 18:27:34	1.4977e+08	62
1899-12-31 18:27:49	1.50228e+08	62.25
1899-12-31 18:28:04	1.50257e+08	62.5
1899-12-31 18:28:19	1.49619e+08	62.75
1899-12-31 18:28:34	1.49961e+08	63
1899-12-31 18:28:49	1.50889e+08	63.25
1899-12-31 18:29:04	1.50558e+08	63.5
1899-12-31 18:29:19	1.49437e+08	63.75
1899-12-31 18:29:34	1.49602e+08	64
1899-12-31 18:29:49	1.50382e+08	64.25
1899-12-31 18:30:04	1.50305e+08	64.5
1899-12-31 18:30:19	1.50032e+08	64.75
1899-12-31 18:30:34	1.51114e+08	65
1899-12-31 18:30:49	1.50858e+08	65.25
1899-12-31 18:31:04	1.50343e+08	65.5
1899-12-31 18:31:19	1.50295e+08	65.75
1899-12-31 18:31:34	1.49675e+08	66
1899-12-31 18:31:49	1.49893e+08	66.25
1899-12-31 18:32:04	1.49122e+08	66.5
1899-12-31 18:32:19	1.50323e+08	66.75
1899-12-31 18:32:34	1.49078e+08	67
1899-12-31 18:32:49	1.49626e+08	67.25
1899-12-31 18:33:04	1.48893e+08	67.5
1899-12-31 18:33:19	1.4994e+08	67.75
1899-12-31 18:33:34	1.49111e+08	68
1899-12-31 18:33:49	1.49042e+08	68.25
1899-12-31 18:34:04	1.49526e+08	68.5
1899-12-31 18:34:19	1.48962e+08	68.75
1899-12-31 18:34:34	1.48851e+08	69
1899-12-31 18:34:49	1.48564e+08	69.25
1899-12-31 18:35:04	1.48664e+08	69.5
1899-12-31 18:35:19	1.48908e+08	69.75
1899-12-31 18:35:34	1.48687e+08	70
1899-12-31 18:35:49	1.48765e+08	70.25
1899-12-31 18:36:04	1.50149e+08	70.5
1899-12-31 18:36:19	1.49049e+08	70.75
1899-12-31 18:36:34	1.49744e+08	71
1899-12-31 18:36:49	1.49828e+08	71.25
1899-12-31 18:37:04	1.49131e+08	71.5
1899-12-31 18:37:19	1.49495e+08	71.75
1899-12-31 18:37:34	1.49616e+08	72
1899-12-31 18:37:49	1.48585e+08	72.25
1899-12-31 18:38:04	1.4934e+08	72.5
1899-12-31 18:38:19	1.4874e+08	72.75
1899-12-31 18:38:34	1.48956e+08	73
1899-12-31 18:38:49	1.48557e+08	73.25
1899-12-31 18:39:04	1.48711e+08	73.5
1899-12-31 18:39:19	1.49106e+08	73.75
1899-12-31 18:39:34	1.49679e+08	74
1899-12-31 18:39:49	1.49553e+08	74.25
1899-12-31 18:40:04	1.48579e+08	74.5
1899-12-31 18:40:19	1.48172e+08	74.75
1899-12-31 18:40:34	1.48663e+08	75
1899-12-31 18:40:49	1.48132e+08	75.25
1899-12-31 18:41:04	1.49468e+08	75.5
1899-12-31 18:41:19	1.49174e+08	75.75
1899-12-31 18:41:34	1.48025e+08	76
1899-12-31 18:41:49	1.49289e+08	76.25
1899-12-31 18:42:04	1.48171e+08	76.5
1899-12-31 18:42:19	1.47867e+08	76.75
1899-12-31 18:42:34	1.48532e+08	77
1899-12-31 18:42:49	1.48414e+08	77.25
1899-12-31 18:43:04	1.48347e+08	77.5
1899-12-31 18:43:19	1.4826e+08	77.75
1899-12-31 18:43:34	1.482e+08	78
1899-12-31 18:43:49	1.49255e+08	78.25
1899-12-31 18:44:04	1.48673e+08	78.5
1899-12-31 18:44:19	1.47814e+08	78.75
1899-12-31 18:44:34	1.48739e+08	79
1899-12-31 18:44:49	1.48856e+08	79.25
1899-12-31 18:45:04	1.47761e+08	79.5
1899-12-31 18:45:19	1.48197e+08	79.75
1899-12-31 18:45:34	1.48371e+08	80
1899-12-31 18:45:49	1.48156e+08	80.25
1899-12-31 18:46:04	1.4825e+08	80.5
1899-12-31 18:46:19	1.47552e+08	80.75
1899-12-31 18:46:34	1.47571e+08	81
1899-12-31 18:46:49	1.47707e+08	81.25
1899-12-31 18:47:04	1.48113e+08	81.5
1899-12-31 18:47:19	1.48103e+08	81.75
1899-12-31 18:47:34	1.48746e+08	82
1899-12-31 18:47:49	1.47786e+08	82.25
1899-12-31 18:48:04	1.48184e+08	82.5
1899-12-31 18:48:19	1.47524e+08	82.75
1899-12-31 18:48:34	1.4767e+08	83
1899-12-31 18:48:49	1.47547e+08	83.25
1899-12-31 18:49:04	1.47281e+08	83.5
1899-12-31 18:49:19	1.47651e+08	83.75
1899-12-31 18:49:34	1.47096e+08	84
1899-12-31 18:49:49	1.4772e+08	84.25
1899-12-31 18:50:04	1.46898e+08	84.5
1899-12-31 18:50:19	1.47144e+08	84.75
1899-12-31 18:50:34	1.46909e+08	85
1899-12-31 18:50:49	1.47102e+08	85.25
1899-12-31 18:51:04	1.47051e+08	85.5
1899-12-31 18:51:19	1.46887e+08	85.75
1899-12-31 18:51:34	1.47023e+08	86
1899-12-31 18:51:49	1.46832e+08	86.25
1899-12-31 18:52:04	1.46981e+08	86.5
1899-12-31 18:52:19	1.46538e+08	86.75
1899-12-31 18:52:34	1.47547e+08	87
1899-12-31 18:52:49	1.4848e+08	87.25
1899-12-31 18:53:04	1.48427e+08	87.5
1899-12-31 18:53:19	1.4837e+08	87.75
1899-12-31 18:53:34	1.48191e+08	88
1899-12-31 18:53:49	1.48223e+08	88.25
1899-12-31 18:54:04	1.47686e+08	88.5
1899-12-31 18:54:19	1.46991e+08	88.75
1899-12-31 18:54:34	1.47222e+08	89
1899-12-31 18:54:49	1.47903e+08	89.25
1899-12-31 18:55:04	1.47056e+08	89.5
1899-12-31 18:55:19	1.4701e+08	89.75
1899-12-31 18:55:34	1.46814e+08	90
1899-12-31 18:55:49	1.48117e+08	90.25
1899-12-31 18:56:04	1.47781e+08	90.5
1899-12-31 18:56:19	1.46863e+08	90.75
1899-12-31 18:56:34	1.47855e+08	91
1899-12-31 18:56:49	1.47884e+08	91.25
1899-12-31 18:57:04	1.46845e+08	91.5
1899-12-31 18:57:19	1.4695e+08	91.75
1899-12-31 18:57:34	1.47202e+08	92
1899-12-31 18:57:49	1.46534e+08	92.25
1899-12-31 18:58:04	1.46331e+08	92.5
1899-12-31 18:58:19	1.46709e+08	92.75
1899-12-31 18:58:34	1.46855e+08	93
1899-12-31 18:58:49	1.47409e+08	93.25
1899-12-31 18:59:04	1.47684e+08	93.5
1899-12-31 18:59:19	1.4796e+08	93.75
1899-12-31 18:59:34	1.46604e+08	94
1899-12-31 18:59:49	1.46429e+08	94.25
1899-12-31 19:00:04	1.47274e+08	94.5
1899-12-31 19:00:19	1.47076e+08	94.75
1899-12-31 19:00:34	1.47315e+08	95
1899-12-31 19:00:49	1.47545e+08	95.25
1899-12-31 19:01:04	1.46674e+08	95.5
1899-12-31 19:01:19	1.46165e+08	95.75
1899-12-31 19:01:34	1.47176e+08	96
1899-12-31 19:01:49	1.46474e+08	96.25
1899-12-31 19:02:04	1.46525e+08	96.5
1899-12-31 19:02:19	1.47277e+08	96.75
1899-12-31 19:02:34	1.46486e+08	97
1899-12-31 19:02:49	1.47298e+08	97.25
1899-12-31 19:03:04	1.46856e+08	97.5
1899-12-31 19:03:19	1.46019e+08	97.75
1899-12-31 19:03:34	1.46553e+08	98
1899-12-31 19:03:49	1.46761e+08	98.25
1899-12-31 19:04:04	1.46361e+08	98.5
1899-12-31 19:04:19	1.46481e+08	98.75
1899-12-31 19:04:34	1.46573e+08	99
1899-12-31 19:04:49	1.47097e+08	99.25
1899-12-31 19:05:04	1.465e+08	99.5
1899-12-31 19:05:19	1.46735e+08	99.75
1899-12-31 19:05:34	1.46855e+08	100
1899-12-31 19:05:49	1.47497e+08	100.25
1899-12-31 19:06:04	1.46197e+08	100.5
1899-12-31 19:06:19	1.46334e+08	100.75
1899-12-31 19:06:34	1.47047e+08	101
1899-12-31 19:06:49	1.46777e+08	101.25
1899-12-31 19:07:04	1.47157e+08	101.5
1899-12-31 19:07:19	1.46521e+08	101.75
1899-12-31 19:07:34	1.45961e+08	102
1899-12-31 19:07:49	1.45718e+08	102.25
1899-12-31 19:08:04	1.45849e+08	102.5
1899-12-31 19:08:19	1.47075e+08	102.75
1899-12-31 19:08:34	1.4766e+08	103
1899-12-31 19:08:49	1.4677e+08	103.25
1899-12-31 19:09:04	1.45766e+08	103.5
1899-12-31 19:09:19	1.46895e+08	103.75
1899-12-31 19:09:34	1.46545e+08	104
1899-12-31 19:09:49	1.47337e+08	104.25
1899-12-31 19:10:04	1.463e+08	104.5
1899-12-31 19:10:19	1.47016e+08	104.75
1899-12-31 19:10:34	1.47012e+08	105
1899-12-31 19:10:49	1.4751e+08	105.25
1899-12-31 19:11:04	1.46648e+08	105.5
1899-12-31 19:11:19	1.46419e+08	105.75
1899-12-31 19:11:34	1.47289e+08	106
1899-12-31 19:11:49	1.46736e+08	106.25
1899-12-31 19:12:04	1.46995e+08	106.5
1899-12-31 19:12:19	1.46823e+08	106.75
1899-12-31 19:12:34	1.4574e+08	107
1899-12-31 19:12:49	1.46741e+08	107.25
1899-12-31 19:13:04	1.46582e+08	107.5
1899-12-31 19:13:19	1.45798e+08	107.75
1899-12-31 19:13:34	1.4621e+08	108
1899-12-31 19:13:49	1.4632e+08	108.25
1899-12-31 19:14:04	1.4667e+08	108.5
1899-12-31 19:14:19	1.45751e+08	108.75
1899-12-31 19:14:34	1.45865e+08	109
1899-12-31 19:14:49	1.46393e+08	109.25
1899-12-31 19:15:04	1.47192e+08	109.5
1899-12-31 19:15:19	1.46878e+08	109.75
1899-12-31 19:15:34	1.46247e+08	110
1899-12-31 19:15:49	1.47382e+08	110.25
1899-12-31 19:16:04	1.4625e+08	110.5
1899-12-31 19:16:19	1.46818e+08	110.75
1899-12-31 19:16:34	1.46704e+08	111
1899-12-31 19:16:49	1.4602e+08	111.25
1899-12-31 19:17:04	1.45743e+08	111.5
1899-12-31 19:17:19	1.46382e+08	111.75
1899-12-31 19:17:34	1.46116e+08	112
1899-12-31 19:17:49	1.4695e+08	112.25
1899-12-31 19:18:04	1.46485e+08	112.5
1899-12-31 19:18:19	1.47222e+08	112.75
1899-12-31 19:18:34	1.46588e+08	113
1899-12-31 19:18:49	1.45592e+08	113.25
1899-12-31 19:19:04	1.46039e+08	113.5
1899-12-31 19:19:19	1.46104e+08	113.75
1899-12-31 19:19:34	1.45981e+08	114
1899-12-31 19:19:49	1.46248e+08	114.25
1899-12-31 19:20:04	1.46436e+08	114.5
1899-12-31 19:20:19	1.45847e+08	114.75
1899-12-31 19:20:34	1.46184e+08	115
1899-12-31 19:20:49	1.46068e+08	115.25
1899-12-31 19:21:04	1.45956e+08	115.5
1899-12-31 19:21:19	1.46184e+08	115.75
1899-12-31 19:21:34	1.46624e+08	116
1899-12-31 19:21:49	1.4659e+08	116.25
1899-12-31 19:22:04	1.4699e+08	116.5
1899-12-31 19:22:19	1.46358e+08	116.75
1899-12-31 19:22:34	1.47095e+08	117
1899-12-31 19:22:49	1.4728e+08	117.25
1899-12-31 19:23:04	1.4628e+08	117.5
1899-12-31 19:23:19	1.46569e+08	117.75
1899-12-31 19:23:34	1.45549e+08	118
1899-12-31 19:23:49	1.45588e+08	118.25
1899-12-31 19:24:04	1.46663e+08	118.5
1899-12-31 19:24:19	1.46019e+08	118.75
1899-12-31 19:24:34	1.46207e+08	119
1899-12-31 19:24:49	1.45598e+08	119.25
1899-12-31 19:25:04	1.4674e+08	119.5
1899-12-31 19:25:19	1.46097e+08	119.75
1899-12-31 19:25:34	1.46234e+08	120
1899-12-31 19:25:49	1.45409e+08	120.25
1899-12-31 19:26:04	1.45586e+08	120.5
1899-12-31 19:26:19	1.45451e+08	120.75
1899-12-31 19:26:34	1.45383e+08	121
1899-12-31 19:26:49	1.46178e+08	121.25
1899-12-31 19:27:04	1.46763e+08	121.5
1899-12-31 19:27:19	1.47178e+08	121.75
1899-12-31 19:27:34	1.46992e+08	122
1899-12-31 19:27:49	1.46939e+08	122.25
1899-12-31 19:28:04	1.46168e+08	122.5
1899-12-31 19:28:19	1.45843e+08	122.75
1899-12-31 19:28:34	1.4688e+08	123
1899-12-31 19:28:49	1.47183e+08	123.25
1899-12-31 19:29:04	1.47323e+08	123.5
1899-12-31 19:29:19	1.45883e+08	123.75
1899-12-31 19:29:34	1.46916e+08	124
1899-12-31 19:29:49	1.46806e+08	124.25
1899-12-31 19:30:04	1.47041e+08	124.5
1899-12-31 19:30:19	1.46801e+08	124.75
1899-12-31 19:30:34	1.46551e+08	125
1899-12-31 19:30:49	1.46701e+08	125.25
1899-12-31 19:31:04	1.47042e+08	125.5
1899-12-31 19:31:19	1.45867e+08	125.75
1899-12-31 19:31:34	1.4638e+08	126
1899-12-31 19:31:49	1.46935e+08	126.25
1899-12-31 19:32:04	1.45459e+08	126.5
1899-12-31 19:32:19	1.46558e+08	126.75
1899-12-31 19:32:34	1.45962e+08	127
1899-12-31 19:32:49	1.45769e+08	127.25
1899-12-31 19:33:04	1.46078e+08	127.5
1899-12-31 19:33:19	1.46496e+08	127.75
1899-12-31 19:33:34	1.45887e+08	128
1899-12-31 19:33:49	1.45958e+08	128.25
1899-12-31 19:34:04	1.45952e+08	128.5
1899-12-31 19:34:19	1.47023e+08	128.75
1899-12-31 19:34:34	1.4591e+08	129
1899-12-31 19:34:49	1.46291e+08	129.25
1899-12-31 19:35:04	1.45886e+08	129.5
1899-12-31 19:35:19	1.45815e+08	129.75
1899-12-31 19:35:34	1.47018e+08	130
1899-12-31 19:35:49	1.4622e+08	130.25
1899-12-31 19:36:04	1.4699e+08	130.5
1899-12-31 19:36:19	1.45547e+08	130.75
1899-12-31 19:36:34	1.45291e+08	131
1899-12-31 19:36:49	1.46431e+08	131.25
1899-12-31 19:37:04	1.4596e+08	131.5
1899-12-31 19:37:19	1.45488e+08	131.75
1899-12-31 19:37:34	1.46825e+08	132
1899-12-31 19:37:49	1.47173e+08	132.25
1899-12-31 19:38:04	1.4523e+08	132.5
1899-12-31 19:38:19	1.46545e+08	132.75
1899-12-31 19:38:34	1.47029e+08	133
1899-12-31 19:38:49	1.45371e+08	133.25
1899-12-31 19:39:04	1.45435e+08	133.5
1899-12-31 19:39:19	1.4564e+08	133.75
1899-12-31 19:39:34	1.46893e+08	134
1899-12-31 19:39:49	1.47163e+08	134.25
1899-12-31 19:40:04	1.45867e+08	134.5
1899-12-31 19:40:19	1.47034e+08	134.75
1899-12-31 19:40:34	1.46428e+08	135
1899-12-31 19:40:49	1.46527e+08	135.25
1899-12-31 19:41:04	1.46886e+08	135.5
1899-12-31 19:41:19	1.46188e+08	135.75
1899-12-31 19:41:34	1.46848e+08	136
1899-12-31 19:41:49	1.45321e+08	136.25
1899-12-31 19:42:04	1.46225e+08	136.5
1899-12-31 19:42:19	1.45864e+08	136.75
1899-12-31 19:42:34	1.46207e+08	137
1899-12-31 19:42:49	1.45907e+08	137.25
1899-12-31 19:43:04	1.46328e+08	137.5
1899-12-31 19:43:19	1.46124e+08	137.75
1899-12-31 19:43:34	1.4655e+08	138
1899-12-31 19:43:49	1.45645e+08	138.25
1899-12-31 19:44:04	1.46904e+08	138.5
1899-12-31 19:44:19	1.46287e+08	138.75
1899-12-31 19:44:34	1.45319e+08	139
1899-12-31 19:44:49	1.4535e+08	139.25
1899-12-31 19:45:04	1.4545e+08	139.5
1899-12-31 19:45:19	1.45391e+08	139.75
1899-12-31 19:45:34	1.45614e+08	140
1899-12-31 19:45:49	1.45958e+08	140.25
1899-12-31 19:46:04	1.45427e+08	140.5
1899-12-31 19:46:19	1.45966e+08	140.75
1899-12-31 19:46:34	1.4568e+08	141
1899-12-31 19:46:49	1.46255e+08	141.25
1899-12-31 19:47:04	1.46791e+08	141.5
1899-12-31 19:47:19	1.46771e+08	141.75
1899-12-31 19:47:34	1.46365e+08	142
1899-12-31 19:47:49	1.45523e+08	142.25
1899-12-31 19:48:04	1.45576e+08	142.5
1899-12-31 19:48:19	1.46304e+08	142.75
1899-12-31 19:48:34	1.46228e+08	143
1899-12-31 19:48:49	1.46307e+08	143.25
1899-12-31 19:49:04	1.45768e+08	143.5
1899-12-31 19:49:19	1.46581e+08	143.75
1899-12-31 19:49:34	1.46284e+08	144
1899-12-31 19:49:49	1.4705e+08	144.25
1899-12-31 19:50:04	1.46731e+08	144.5
1899-12-31 19:50:19	1.47023e+08	144.75
1899-12-31 19:50:34	1.46641e+08	145
1899-12-31 19:50:49	1.46521e+08	145.25
1899-12-31 19:51:04	1.45549e+08	145.5
1899-12-31 19:51:19	1.46264e+08	145.75
1899-12-31 19:51:34	1.45725e+08	146
1899-12-31 19:51:49	1.46175e+08	146.25
1899-12-31 19:52:04	1.45617e+08	146.5
1899-12-31 19:52:19	1.45483e+08	146.75
1899-12-31 19:52:34	1.45975e+08	147
1899-12-31 19:52:49	1.46176e+08	147.25
1899-12-31 19:53:04	1.46227e+08	147.5
1899-12-31 19:53:19	1.46557e+08	147.75
1899-12-31 19:53:34	1.46961e+08	148
1899-12-31 19:53:49	1.46904e+08	148.25
1899-12-31 19:54:04	1.47046e+08	148.5
1899-12-31 19:54:19	1.46284e+08	148.75
1899-12-31 19:54:34	1.46888e+08	149
1899-12-31 19:54:49	1.4627e+08	149.25
1899-12-31 19:55:04	1.45923e+08	149.5
1899-12-31 19:55:19	1.46466e+08	149.75
1899-12-31 19:55:34	1.45569e+08	150
1899-12-31 19:55:49	1.45331e+08	150.25
1899-12-31 19:56:04	1.45351e+08	150.5
1899-12-31 19:56:19	1.46271e+08	150.75
1899-12-31 19:56:34	1.46847e+08	151
1899-12-31 19:56:49	1.47008e+08	151.25
1899-12-31 19:57:04	1.47054e+08	151.5
1899-12-31 19:57:19	1.46728e+08	151.75
1899-12-31 19:57:34	1.45535e+08	152
1899-12-31 19:57:49	1.45424e+08	152.25
1899-12-31 19:58:04	1.47159e+08	152.5
1899-12-31 19:58:19	1.46936e+08	152.75
1899-12-31 19:58:34	1.46585e+08	153
1899-12-31 19:58:49	1.45361e+08	153.25
1899-12-31 19:59:04	1.45727e+08	153.5
1899-12-31 19:59:19	1.46732e+08	153.75
1899-12-31 19:59:34	1.45711e+08	154
1899-12-31 19:59:49	1.46502e+08	154.25
1899-12-31 20:00:04	1.45478e+08	154.5
1899-12-31 20:00:19	1.45552e+08	154.75
1899-12-31 20:00:34	1.46713e+08	155
1899-12-31 20:00:49	1.45854e+08	155.25
1899-12-31 20:01:04	1.46451e+08	155.5
1899-12-31 20:01:19	1.45965e+08	155.75
1899-12-31 20:01:34	1.47193e+08	156
1899-12-31 20:01:49	1.46952e+08	156.25
1899-12-31 20:02:04	1.45947e+08	156.5
1899-12-31 20:02:19	1.46186e+08	156.75
1899-12-31 20:02:34	1.46045e+08	157
1899-12-31 20:02:49	1.45509e+08	157.25
1899-12-31 20:03:04	1.45809e+08	157.5
1899-12-31 20:03:19	1.47092e+08	157.75
1899-12-31 20:03:34	1.46155e+08	158
1899-12-31 20:03:49	1.46356e+08	158.25
1899-12-31 20:04:04	1.46487e+08	158.5
1899-12-31 20:04:19	1.47225e+08	158.75
1899-12-31 20:04:34	1.4587e+08	159
1899-12-31 20:04:49	1.45813e+08	159.25
1899-12-31 20:05:04	1.46147e+08	159.5
1899-12-31 20:05:19	1.45824e+08	159.75
1899-12-31 20:05:34	1.45427e+08	160
1899-12-31 20:05:49	1.46017e+08	160.25
1899-12-31 20:06:04	1.45617e+08	160.5
1899-12-31 20:06:19	1.45979e+08	160.75
1899-12-31 20:06:34	1.46858e+08	161
1899-12-31 20:06:49	1.46545e+08	161.25
1899-12-31 20:07:04	1.46958e+08	161.5
1899-12-31 20:07:19	1.45663e+08	161.75
1899-12-31 20:07:34	1.45706e+08	162
1899-12-31 20:07:49	1.46189e+08	162.25
1899-12-31 20:08:04	1.4706e+08	162.5
1899-12-31 20:08:19	1.46219e+08	162.75
1899-12-31 20:08:34	1.45827e+08	163
1899-12-31 20:08:49	1.47011e+08	163.25
1899-12-31 20:09:04	1.45384e+08	163.5
1899-12-31 20:09:19	1.45366e+08	163.75
1899-12-31 20:09:34	1.45616e+08	164
1899-12-31 20:09:49	1.46696e+08	164.25
1899-12-31 20:10:04	1.45416e+08	164.5
1899-12-31 20:10:19	1.46415e+08	164.75
1899-12-31 20:10:34	1.46284e+08	165
1899-12-31 20:10:49	1.46181e+08	165.25
1899-12-31 20:11:04	1.4676e+08	165.5
1899-12-31 20:11:19	1.47222e+08	165.75
1899-12-31 20:11:34	1.46551e+08	166
1899-12-31 20:11:49	1.47013e+08	166.25
1899-12-31 20:12:04	1.46076e+08	166.5
1899-12-31 20:12:19	1.45492e+08	166.75
1899-12-31 20:12:34	1.4562e+08	167
1899-12-31 20:12:49	1.46217e+08	167.25
1899-12-31 20:13:04	1.46225e+08	167.5
1899-12-31 20:13:19	1.46519e+08	167.75
1899-12-31 20:13:34	1.46486e+08	168
1899-12-31 20:13:49	1.47375e+08	168.25
1899-12-31 20:14:04	1.47176e+08	168.5
1899-12-31 20:14:19	1.46414e+08	168.75
1899-12-31 20:14:34	1.45598e+08	169
1899-12-31 20:14:49	1.45897e+08	169.25
1899-12-31 20:15:04	1.46561e+08	169.5
1899-12-31 20:15:19	1.45464e+08	169.75
1899-12-31 20:15:34	1.46649e+08	170
1899-12-31 20:15:49	1.47316e+08	170.25
1899-12-31 20:16:04	1.45783e+08	170.5
1899-12-31 20:16:19	1.46797e+08	170.75
1899-12-31 20:16:34	1.45842e+08	171
1899-12-31 20:16:49	1.46187e+08	171.25
1899-12-31 20:17:04	1.45906e+08	171.5
1899-12-31 20:17:19	1.47009e+08	171.75
1899-12-31 20:17:34	1.46903e+08	172
1899-12-31 20:17:49	1.4686e+08	172.25
1899-12-31 20:18:04	1.45695e+08	172.5
1899-12-31 20:18:19	1.46476e+08	172.75
1899-12-31 20:18:34	1.45938e+08	173
1899-12-31 20:18:49	1.46592e+08	173.25
1899-12-31 20:19:04	1.46962e+08	173.5
1899-12-31 20:19:19	1.46881e+08	173.75
1899-12-31 20:19:34	1.47244e+08	174
1899-12-31 20:19:49	1.47374e+08	174.25
1899-12-31 20:20:04	1.46189e+08	174.5
1899-12-31 20:20:19	1.46091e+08	174.75
1899-12-31 20:20:34	1.46028e+08	175
1899-12-31 20:20:49	1.46973e+08	175.25
1899-12-31 20:21:04	1.46732e+08	175.5
1899-12-31 20:21:19	1.46726e+08	175.75
1899-12-31 20:21:34	1.46199e+08	176
1899-12-31 20:21:49	1.45849e+08	176.25
1899-12-31 20:22:04	1.45886e+08	176.5
1899-12-31 20:22:19	1.46099e+08	176.75
1899-12-31 20:22:34	1.45957e+08	177
1899-12-31 20:22:49	1.46093e+08	177.25
1899-12-31 20:23:04	1.47267e+08	177.5
1899-12-31 20:23:19	1.46043e+08	177.75
1899-12-31 20:23:34	1.46067e+08	178
1899-12-31 20:23:49	1.46265e+08	178.25
1899-12-31 20:24:04	1.46645e+08	178.5
1899-12-31 20:24:19	1.47078e+08	178.75
1899-12-31 20:24:34	1.46847e+08	179
1899-12-31 20:24:49	1.46981e+08	179.25
1899-12-31 20:25:04	1.47406e+08	179.5
1899-12-31 20:25:19	1.459e+08	179.75
1899-12-31 20:25:34	1.46502e+08	180
1899-12-31 20:25:49	1.4611e+08	180.25
1899-12-31 20:26:04	1.46669e+08	180.5
1899-12-31 20:26:19	1.4664e+08	180.75
1899-12-31 20:26:34	1.46291e+08	181
1899-12-31 20:26:49	1.45881e+08	181.25
1899-12-31 20:27:04	1.45737e+08	181.5
1899-12-31 20:27:19	1.46622e+08	181.75
1899-12-31 20:27:34	1.46992e+08	182
1899-12-31 20:27:49	1.47133e+08	182.25
1899-12-31 20:28:04	1.46218e+08	182.5
1899-12-31 20:28:19	1.4693e+08	182.75
1899-12-31 20:28:34	1.46879e+08	183
1899-12-31 20:28:49	1.4678e+08	183.25
1899-12-31 20:29:04	1.47084e+08	183.5
1899-12-31 20:29:19	1.47525e+08	183.75
1899-12-31 20:29:34	1.46654e+08	184
1899-12-31 20:29:49	1.45701e+08	184.25
1899-12-31 20:30:04	1.46088e+08	184.5
1899-12-31 20:30:19	1.46168e+08	184.75
1899-12-31 20:30:34	1.46097e+08	185
1899-12-31 20:30:49	1.4579e+08	185.25
1899-12-31 20:31:04	1.47543e+08	185.5
1899-12-31 20:31:19	1.47404e+08	185.75
1899-12-31 20:31:34	1.47417e+08	186
1899-12-31 20:31:49	1.47603e+08	186.25
1899-12-31 20:32:04	1.47219e+08	186.5
1899-12-31 20:32:19	1.47031e+08	186.75
1899-12-31 20:32:34	1.45805e+08	187
1899-12-31 20:32:49	1.47328e+08	187.25
1899-12-31 20:33:04	1.46613e+08	187.5
1899-12-31 20:33:19	1.46212e+08	187.75
1899-12-31 20:33:34	1.46133e+08	188
1899-12-31 20:33:49	1.46859e+08	188.25
1899-12-31 20:34:04	1.47757e+08	188.5
1899-12-31 20:34:19	1.46674e+08	188.75
1899-12-31 20:34:34	1.46497e+08	189
1899-12-31 20:34:49	1.469e+08	189.25
1899-12-31 20:35:04	1.46963e+08	189.5
1899-12-31 20:35:19	1.47199e+08	189.75
1899-12-31 20:35:34	1.47177e+08	190
1899-12-31 20:35:49	1.47259e+08	190.25
1899-12-31 20:36:04	1.46249e+08	190.5
1899-12-31 20:36:19	1.47501e+08	190.75
1899-12-31 20:36:34	1.46258e+08	191
1899-12-31 20:36:49	1.4691e+08	191.25
1899-12-31 20:37:04	1.46779e+08	191.5
1899-12-31 20:37:19	1.4656e+08	191.75
1899-12-31 20:37:34	1.46511e+08	192
1899-12-31 20:37:49	1.47015e+08	192.25
1899-12-31 20:38:04	1.47186e+08	192.5
1899-12-31 20:38:19	1.47718e+08	192.75
1899-12-31 20:38:34	1.46762e+08	193
1899-12-31 20:38:49	1.46974e+08	193.25
1899-12-31 20:39:04	1.46837e+08	193.5
1899-12-31 20:39:19	1.47551e+08	193.75
1899-12-31 20:39:34	1.46846e+08	194
1899-12-31 20:39:49	1.45923e+08	194.25
1899-12-31 20:40:04	1.46227e+08	194.5
1899-12-31 20:40:19	1.47501e+08	194.75
1899-12-31 20:40:34	1.4609e+08	195
1899-12-31 20:40:49	1.47274e+08	195.25
1899-12-31 20:41:04	1.46152e+08	195.5
1899-12-31 20:41:19	1.47046e+08	195.75
1899-12-31 20:41:34	1.47421e+08	196
1899-12-31 20:41:49	1.46519e+08	196.25
1899-12-31 20:42:04	1.4742e+08	196.5
1899-12-31 20:42:19	1.47435e+08	196.75
1899-12-31 20:42:34	1.46139e+08	197
1899-12-31 20:42:49	1.47325e+08	197.25
1899-12-31 20:43:04	1.47324e+08	197.5
1899-12-31 20:43:19	1.47387e+08	197.75
1899-12-31 20:43:34	1.46741e+08	198
1899-12-31 20:43:49	1.4685e+08	198.25
1899-12-31 20:44:04	1.46703e+08	198.5
1899-12-31 20:44:19	1.46334e+08	198.75
1899-12-31 20:44:34	1.46698e+08	199
1899-12-31 20:44:49	1.47524e+08	199.25
1899-12-31 20:45:04	1.47361e+08	199.5
1899-12-31 20:45:19	1.46682e+08	199.75
1899-12-31 20:45:34	1.46919e+08	200
1899-12-31 20:45:49	1.46385e+08	200.25
1899-12-31 20:46:04	1.45991e+08	200.5
1899-12-31 20:46:19	1.46047e+08	200.75
1899-12-31 20:46:34	1.4645e+08	201
1899-12-31 20:46:49	1.4664e+08	201.25
1899-12-31 20:47:04	1.47411e+08	201.5
1899-12-31 20:47:19	1.47433e+08	201.75
1899-12-31 20:47:34	1.4791e+08	202
1899-12-31 20:47:49	1.47827e+08	202.25
1899-12-31 20:48:04	1.4736e+08	202.5
1899-12-31 20:48:19	1.47302e+08	202.75
1899-12-31 20:48:34	1.46337e+08	203
1899-12-31 20:48:49	1.46156e+08	203.25
1899-12-31 20:49:04	1.4642e+08	203.5
1899-12-31 20:49:19	1.46259e+08	203.75
1899-12-31 20:49:34	1.47763e+08	204
1899-12-31 20:49:49	1.4697e+08	204.25
1899-12-31 20:50:04	1.47474e+08	204.5
1899-12-31 20:50:19	1.47024e+08	204.75
1899-12-31 20:50:34	1.46087e+08	205
1899-12-31 20:50:49	1.46472e+08	205.25
1899-12-31 20:51:04	1.46489e+08	205.5
1899-12-31 20:51:19	1.46256e+08	205.75
1899-12-31 20:51:34	1.47672e+08	206
1899-12-31 20:51:49	1.46628e+08	206.25
1899-12-31 20:52:04	1.47851e+08	206.5
1899-12-31 20:52:19	1.46754e+08	206.75
1899-12-31 20:52:34	1.47305e+08	207
1899-12-31 20:52:49	1.47201e+08	207.25
1899-12-31 20:53:04	1.46351e+08	207.5
1899-12-31 20:53:19	1.47334e+08	207.75
1899-12-31 20:53:34	1.46712e+08	208
1899-12-31 20:53:49	1.47067e+08	208.25
1899-12-31 20:54:04	1.47214e+08	208.5
1899-12-31 20:54:19	1.46729e+08	208.75
1899-12-31 20:54:34	1.46654e+08	209
1899-12-31 20:54:49	1.46806e+08	209.25
1899-12-31 20:55:04	1.46909e+08	209.5
1899-12-31 20:55:19	1.47326e+08	209.75
1899-12-31 20:55:34	1.47229e+08	210
1899-12-31 20:55:49	1.46977e+08	210.25
1899-12-31 20:56:04	1.47747e+08	210.5
1899-12-31 20:56:19	1.47977e+08	210.75
1899-12-31 20:56:34	1.4804e+08	211
1899-12-31 20:56:49	1.46773e+08	211.25
1899-12-31 20:57:04	1.46899e+08	211.5
1899-12-31 20:57:19	1.47987e+08	211.75
1899-12-31 20:57:34	1.46792e+08	212
1899-12-31 20:57:49	1.47662e+08	212.25
1899-12-31 20:58:04	1.46888e+08	212.5
1899-12-31 20:58:19	1.46982e+08	212.75
1899-12-31 20:58:34	1.47249e+08	213
1899-12-31 20:58:49	1.47471e+08	213.25
1899-12-31 20:59:04	1.47587e+08	213.5
1899-12-31 20:59:19	1.47696e+08	213.75
1899-12-31 20:59:34	1.47781e+08	214
1899-12-31 20:59:49	1.4745e+08	214.25
1899-12-31 21:00:04	1.47793e+08	214.5
1899-12-31 21:00:19	1.46706e+08	214.75
1899-12-31 21:00:34	1.47928e+08	215
1899-12-31 21:00:49	1.47613e+08	215.25
1899-12-31 21:01:04	1.47305e+08	215.5
1899-12-31 21:01:19	1.47835e+08	215.75
1899-12-31 21:01:34	1.47939e+08	216
1899-12-31 21:01:49	1.46814e+08	216.25
1899-12-31 21:02:04	1.47206e+08	216.5
1899-12-31 21:02:19	1.47001e+08	216.75
1899-12-31 21:02:34	1.46785e+08	217
1899-12-31 21:02:49	1.47104e+08	217.25
1899-12-31 21:03:04	1.46272e+08	217.5
1899-12-31 21:03:19	1.46624e+08	217.75
1899-12-31 21:03:34	1.46616e+08	218
1899-12-31 21:03:49	1.48064e+08	218.25
1899-12-31 21:04:04	1.48141e+08	218.5
1899-12-31 21:04:19	1.47649e+08	218.75
1899-12-31 21:04:34	1.47996e+08	219
1899-12-31 21:04:49	1.48001e+08	219.25
1899-12-31 21:05:04	1.47478e+08	219.5
1899-12-31 21:05:19	1.4687e+08	219.75
1899-12-31 21:05:34	1.46501e+08	220
1899-12-31 21:05:49	1.46489e+08	220.25
1899-12-31 21:06:04	1.46653e+08	220.5
1899-12-31 21:06:19	1.46443e+08	220.75
1899-12-31 21:06:34	1.46544e+08	221
1899-12-31 21:06:49	1.46308e+08	221.25
1899-12-31 21:07:04	1.46507e+08	221.5
1899-12-31 21:07:19	1.4651e+08	221.75
1899-12-31 21:07:34	1.46657e+08	222
1899-12-31 21:07:49	1.47945e+08	222.25
1899-12-31 21:08:04	1.48314e+08	222.5
1899-12-31 21:08:19	1.47896e+08	222.75
1899-12-31 21:08:34	1.46576e+08	223
1899-12-31 21:08:49	1.47223e+08	223.25
1899-12-31 21:09:04	1.47346e+08	223.5
1899-12-31 21:09:19	1.46425e+08	223.75
1899-12-31 21:09:34	1.47323e+08	224
1899-12-31 21:09:49	1.46983e+08	224.25
1899-12-31 21:10:04	1.46609e+08	224.5
1899-12-31 21:10:19	1.48323e+08	224.75
1899-12-31 21:10:34	1.47187e+08	225
1899-12-31 21:10:49	1.47732e+08	225.25
1899-12-31 21:11:04	1.48038e+08	225.5
1899-12-31 21:11:19	1.46856e+08	225.75
1899-12-31 21:11:34	1.46942e+08	226
1899-12-31 21:11:49	1.4784e+08	226.25
1899-12-31 21:12:04	1.46925e+08	226.5
1899-12-31 21:12:19	1.47558e+08	226.75
1899-12-31 21:12:34	1.47923e+08	227
1899-12-31 21:12:49	1.47485e+08	227.25
1899-12-31 21:13:04	1.47413e+08	227.5
1899-12-31 21:13:19	1.47905e+08	227.75
1899-12-31 21:13:34	1.46487e+08	228
1899-12-31 21:13:49	1.47504e+08	228.25
1899-12-31 21:14:04	1.46917e+08	228.5
1899-12-31 21:14:19	1.47897e+08	228.75
1899-12-31 21:14:34	1.47089e+08	229
1899-12-31 21:14:49	1.48311e+08	229.25
1899-12-31 21:15:04	1.4762e+08	229.5
1899-12-31 21:15:19	1.4687e+08	229.75
1899-12-31 21:15:34	1.46745e+08	230
1899-12-31 21:15:49	1.4778e+08	230.25
1899-12-31 21:16:04	1.46914e+08	230.5
1899-12-31 21:16:19	1.46877e+08	230.75
1899-12-31 21:16:34	1.46733e+08	231
1899-12-31 21:16:49	1.46954e+08	231.25
1899-12-31 21:17:04	1.47672e+08	231.5
1899-12-31 21:17:19	1.47099e+08	231.75
1899-12-31 21:17:34	1.47896e+08	232
1899-12-31 21:17:49	1.4711e+08	232.25
1899-12-31 21:18:04	1.4701e+08	232.5
1899-12-31 21:18:19	1.46553e+08	232.75
1899-12-31 21:18:34	1.46675e+08	233
1899-12-31 21:18:49	1.46717e+08	233.25
1899-12-31 21:19:04	1.48143e+08	233.5
1899-12-31 21:19:19	1.47443e+08	233.75
1899-12-31 21:19:34	1.47283e+08	234
1899-12-31 21:19:49	1.48317e+08	234.25
1899-12-31 21:20:04	1.47549e+08	234.5
1899-12-31 21:20:19	1.46884e+08	234.75
1899-12-31 21:20:34	1.47943e+08	235
1899-12-31 21:20:49	1.47064e+08	235.25
1899-12-31 21:21:04	1.46836e+08	235.5
1899-12-31 21:21:19	1.46771e+08	235.75
1899-12-31 21:21:34	1.46674e+08	236
1899-12-31 21:21:49	1.48353e+08	236.25
1899-12-31 21:22:04	1.47383e+08	236.5
1899-12-31 21:22:19	1.48121e+08	236.75
1899-12-31 21:22:34	1.47738e+08	237
1899-12-31 21:22:49	1.46496e+08	237.25
1899-12-31 21:23:04	1.46856e+08	237.5
1899-12-31 21:23:19	1.46784e+08	237.75
1899-12-31 21:23:34	1.46912e+08	238
1899-12-31 21:23:49	1.48038e+08	238.25
1899-12-31 21:24:04	1.48452e+08	238.5
1899-12-31 21:24:19	1.48277e+08	238.75
1899-12-31 21:24:34	1.47879e+08	239
1899-12-31 21:24:49	1.47806e+08	239.25
1899-12-31 21:25:04	1.46938e+08	239.5
1899-12-31 21:25:19	1.46759e+08	239.75
1899-12-31 21:25:34	1.47402e+08	240
1899-12-31 21:25:49	1.46595e+08	240.25
1899-12-31 21:26:04	1.48014e+08	240.5
1899-12-31 21:26:19	1.48021e+08	240.75
1899-12-31 21:26:34	1.47666e+08	241
1899-12-31 21:26:49	1.48342e+08	241.25
1899-12-31 21:27:04	1.48135e+08	241.5
1899-12-31 21:27:19	1.46711e+08	241.75
1899-12-31 21:27:34	1.4667e+08	242
1899-12-31 21:27:49	1.48524e+08	242.25
1899-12-31 21:28:04	1.4767e+08	242.5
1899-12-31 21:28:19	1.46815e+08	242.75
1899-12-31 21:28:34	1.4798e+08	243
1899-12-31 21:28:49	1.47359e+08	243.25
1899-12-31 21:29:04	1.46768e+08	243.5
1899-12-31 21:29:19	1.46853e+08	243.75
1899-12-31 21:29:34	1.48056e+08	244
1899-12-31 21:29:49	1.46808e+08	244.25
1899-12-31 21:30:04	1.48367e+08	244.5
1899-12-31 21:30:19	1.48173e+08	244.75
1899-12-31 21:30:34	1.48387e+08	245
1899-12-31 21:30:49	1.47827e+08	245.25
1899-12-31 21:31:04	1.47114e+08	245.5
1899-12-31 21:31:19	1.47535e+08	245.75
1899-12-31 21:31:34	1.47168e+08	246
1899-12-31 21:31:49	1.46738e+08	246.25
1899-12-31 21:32:04	1.47826e+08	246.5
1899-12-31 21:32:19	1.47393e+08	246.75
1899-12-31 21:32:34	1.48086e+08	247
1899-12-31 21:32:49	1.47151e+08	247.25
1899-12-31 21:33:04	1.48077e+08	247.5
1899-12-31 21:33:19	1.47162e+08	247.75
1899-12-31 21:33:34	1.47354e+08	248
1899-12-31 21:33:49	1.47218e+08	248.25
1899-12-31 21:34:04	1.48061e+08	248.5
1899-12-31 21:34:19	1.47168e+08	248.75
1899-12-31 21:34:34	1.47452e+08	249
1899-12-31 21:34:49	1.47766e+08	249.25
1899-12-31 21:35:04	1.47646e+08	249.5
1899-12-31 21:35:19	1.47247e+08	249.75
1899-12-31 21:35:34	1.47687e+08	250
1899-12-31 21:35:49	1.47192e+08	250.25
1899-12-31 21:36:04	1.47692e+08	250.5
1899-12-31 21:36:19	1.47657e+08	250.75
1899-12-31 21:36:34	1.47735e+08	251
1899-12-31 21:36:49	1.48223e+08	251.25
1899-12-31 21:37:04	1.47147e+08	251.5
1899-12-31 21:37:19	1.47412e+08	251.75
1899-12-31 21:37:34	1.48152e+08	252
1899-12-31 21:37:49	1.48206e+08	252.25
1899-12-31 21:38:04	1.48269e+08	252.5
1899-12-31 21:38:19	1.47892e+08	252.75
1899-12-31 21:38:34	1.4819e+08	253
1899-12-31 21:38:49	1.47464e+08	253.25
1899-12-31 21:39:04	1.46882e+08	253.5
1899-12-31 21:39:19	1.47481e+08	253.75
1899-12-31 21:39:34	1.47168e+08	254
1899-12-31 21:39:49	1.48245e+08	254.25
1899-12-31 21:40:04	1.4843e+08	254.5
1899-12-31 21:40:19	1.48054e+08	254.75
1899-12-31 21:40:34	1.48158e+08	255
1899-12-31 21:40:49	1.4861e+08	255.25
1899-12-31 21:41:04	1.4755e+08	255.5
1899-12-31 21:41:19	1.46917e+08	255.75
1899-12-31 21:41:34	1.47325e+08	256
1899-12-31 21:41:49	1.4716e+08	256.25
1899-12-31 21:42:04	1.47048e+08	256.5
1899-12-31 21:42:19	1.4685e+08	256.75
1899-12-31 21:42:34	1.47045e+08	257
1899-12-31 21:42:49	1.47157e+08	257.25
1899-12-31 21:43:04	1.46894e+08	257.5
1899-12-31 21:43:19	1.47206e+08	257.75
1899-12-31 21:43:34	1.46852e+08	258
1899-12-31 21:43:49	1.47658e+08	258.25
1899-12-31 21:44:04	1.47818e+08	258.5
1899-12-31 21:44:19	1.48439e+08	258.75
1899-12-31 21:44:34	1.48203e+08	259
1899-12-31 21:44:49	1.4828e+08	259.25
1899-12-31 21:45:04	1.47417e+08	259.5
1899-12-31 21:45:19	1.47128e+08	259.75
1899-12-31 21:45:34	1.46823e+08	260
1899-12-31 21:45:49	1.47348e+08	260.25
1899-12-31 21:46:04	1.48333e+08	260.5
1899-12-31 21:46:19	1.47391e+08	260.75
1899-12-31 21:46:34	1.47901e+08	261
1899-12-31 21:46:49	1.4748e+08	261.25
1899-12-31 21:47:04	1.48447e+08	261.5
1899-12-31 21:47:19	1.47798e+08	261.75
1899-12-31 21:47:34	1.47625e+08	262
1899-12-31 21:47:49	1.47996e+08	262.25
1899-12-31 21:48:04	1.48223e+08	262.5
1899-12-31 21:48:19	1.4777e+08	262.75
1899-12-31 21:48:34	1.47091e+08	263
1899-12-31 21:48:49	1.4774e+08	263.25
1899-12-31 21:49:04	1.4727e+08	263.5
1899-12-31 21:49:19	1.46966e+08	263.75
1899-12-31 21:49:34	1.46957e+08	264
1899-12-31 21:49:49	1.48548e+08	264.25
1899-12-31 21:50:04	1.48496e+08	264.5
1899-12-31 21:50:19	1.47322e+08	264.75
1899-12-31 21:50:34	1.47642e+08	265
1899-12-31 21:50:49	1.48196e+08	265.25
1899-12-31 21:51:04	1.47515e+08	265.5
1899-12-31 21:51:19	1.47377e+08	265.75
1899-12-31 21:51:34	1.48563e+08	266
1899-12-31 21:51:49	1.48313e+08	266.25
1899-12-31 21:52:04	1.47287e+08	266.5
1899-12-31 21:52:19	1.47013e+08	266.75
1899-12-31 21:52:34	1.47873e+08	267
1899-12-31 21:52:49	1.47346e+08	267.25
1899-12-31 21:53:04	1.4805e+08	267.5
1899-12-31 21:53:19	1.48138e+08	267.75
1899-12-31 21:53:34	1.47638e+08	268
1899-12-31 21:53:49	1.46915e+08	268.25
1899-12-31 21:54:04	1.48305e+08	268.5
1899-12-31 21:54:19	1.47054e+08	268.75
1899-12-31 21:54:34	1.47779e+08	269
1899-12-31 21:54:49	1.47877e+08	269.25
1899-12-31 21:55:04	1.46967e+08	269.5
1899-12-31 21:55:19	1.47566e+08	269.75
1899-12-31 21:55:34	1.48402e+08	270
1899-12-31 21:55:49	1.46815e+08	270.25
1899-12-31 21:56:04	1.47075e+08	270.5
1899-12-31 21:56:19	1.47255e+08	270.75
1899-12-31 21:56:34	1.47174e+08	271
1899-12-31 21:56:49	1.47666e+08	271.25
1899-12-31 21:57:04	1.47058e+08	271.5
1899-12-31 21:57:19	1.48187e+08	271.75
1899-12-31 21:57:34	1.47943e+08	272
1899-12-31 21:57:49	1.48592e+08	272.25
1899-12-31 21:58:04	1.48624e+08	272.5
1899-12-31 21:58:19	1.47063e+08	272.75
1899-12-31 21:58:34	1.47957e+08	273
1899-12-31 21:58:49	1.46836e+08	273.25
1899-12-31 21:59:04	1.46962e+08	273.5
1899-12-31 21:59:19	1.47735e+08	273.75
1899-12-31 21:59:34	1.47735e+08	274
1899-12-31 21:59:49	1.46974e+08	274.25
1899-12-31 22:00:04	1.47434e+08	274.5
1899-12-31 22:00:19	1.484e+08	274.75
1899-12-31 22:00:34	1.47087e+08	275
1899-12-31 22:00:49	1.47248e+08	275.25
1899-12-31 22:01:04	1.47037e+08	275.5
1899-12-31 22:01:19	1.4687e+08	275.75
1899-12-31 22:01:34	1.4842e+08	276
1899-12-31 22:01:49	1.48402e+08	276.25
1899-12-31 22:02:04	1.48605e+08	276.5
1899-12-31 22:02:19	1.47567e+08	276.75
1899-12-31 22:02:34	1.48497e+08	277
1899-12-31 22:02:49	1.48461e+08	277.25
1899-12-31 22:03:04	1.46933e+08	277.5
1899-12-31 22:03:19	1.47339e+08	277.75
1899-12-31 22:03:34	1.48399e+08	278
1899-12-31 22:03:49	1.47109e+08	278.25
1899-12-31 22:04:04	1.48046e+08	278.5
1899-12-31 22:04:19	1.47897e+08	278.75
1899-12-31 22:04:34	1.46888e+08	279
1899-12-31 22:04:49	1.47903e+08	279.25
1899-12-31 22:05:04	1.47544e+08	279.5
1899-12-31 22:05:19	1.478e+08	279.75
1899-12-31 22:05:34	1.48591e+08	280
1899-12-31 22:05:49	1.46921e+08	280.25
1899-12-31 22:06:04	1.48053e+08	280.5
1899-12-31 22:06:19	1.47443e+08	280.75
1899-12-31 22:06:34	1.47093e+08	281
1899-12-31 22:06:49	1.48298e+08	281.25
1899-12-31 22:07:04	1.4694e+08	281.5
1899-12-31 22:07:19	1.47589e+08	281.75
1899-12-31 22:07:34	1.47604e+08	282
1899-12-31 22:07:49	1.47207e+08	282.25
1899-12-31 22:08:04	1.47524e+08	282.5
1899-12-31 22:08:19	1.48171e+08	282.75
1899-12-31 22:08:34	1.47674e+08	283
1899-12-31 22:08:49	1.47601e+08	283.25
1899-12-31 22:09:04	1.47715e+08	283.5
1899-12-31 22:09:19	1.47519e+08	283.75
1899-12-31 22:09:34	1.48468e+08	284
1899-12-31 22:09:49	1.47861e+08	284.25
1899-12-31 22:10:04	1.47355e+08	284.5
1899-12-31 22:10:19	1.47392e+08	284.75
1899-12-31 22:10:34	1.48245e+08	285
1899-12-31 22:10:49	1.48116e+08	285.25
1899-12-31 22:11:04	1.47793e+08	285.5
1899-12-31 22:11:19	1.48036e+08	285.75
1899-12-31 22:11:34	1.4765e+08	286
1899-12-31 22:11:49	1.47345e+08	286.25
1899-12-31 22:12:04	1.47793e+08	286.5
1899-12-31 22:12:19	1.47284e+08	286.75
1899-12-31 22:12:34	1.48361e+08	287
1899-12-31 22:12:49	1.47368e+08	287.25
1899-12-31 22:13:04	1.48171e+08	287.5
1899-12-31 22:13:19	1.48025e+08	287.75
1899-12-31 22:13:34	1.47953e+08	288
1899-12-31 22:13:49	1.48533e+08	288.25
1899-12-31 22:14:04	1.47577e+08	288.5
1899-12-31 22:14:19	1.47188e+08	288.75
1899-12-31 22:14:34	1.48056e+08	289
1899-12-31 22:14:49	1.47329e+08	289.25
1899-12-31 22:15:04	1.47175e+08	289.5
1899-12-31 22:15:19	1.47851e+08	289.75
1899-12-31 22:15:34	1.47275e+08	290
1899-12-31 22:15:49	1.48598e+08	290.25
1899-12-31 22:16:04	1.48231e+08	290.5
1899-12-31 22:16:19	1.48182e+08	290.75
1899-12-31 22:16:34	1.48317e+08	291
1899-12-31 22:16:49	1.46748e+08	291.25
1899-12-31 22:17:04	1.47023e+08	291.5
1899-12-31 22:17:19	1.482e+08	291.75
1899-12-31 22:17:34	1.48052e+08	292
1899-12-31 22:17:49	1.46813e+08	292.25
1899-12-31 22:18:04	1.47651e+08	292.5
1899-12-31 22:18:19	1.47533e+08	292.75
1899-12-31 22:18:34	1.46979e+08	293
1899-12-31 22:18:49	1.4755e+08	293.25
1899-12-31 22:19:04	1.4839e+08	293.5
1899-12-31 22:19:19	1.47724e+08	293.75
1899-12-31 22:19:34	1.4841e+08	294
1899-12-31 22:19:49	1.47325e+08	294.25
1899-12-31 22:20:04	1.47798e+08	294.5
1899-12-31 22:20:19	1.47571e+08	294.75
1899-12-31 22:20:34	1.47671e+08	295
1899-12-31 22:20:49	1.48063e+08	295.25
1899-12-31 22:21:04	1.47764e+08	295.5
1899-12-31 22:21:19	1.47138e+08	295.75
1899-12-31 22:21:34	1.48258e+08	296
1899-12-31 22:21:49	1.47762e+08	296.25
1899-12-31 22:22:04	1.48098e+08	296.5
1899-12-31 22:22:19	1.47932e+08	296.75
1899-12-31 22:22:34	1.47683e+08	297
1899-12-31 22:22:49	1.4746e+08	297.25
1899-12-31 22:23:04	1.47045e+08	297.5
1899-12-31 22:23:19	1.48127e+08	297.75
1899-12-31 22:23:34	1.46825e+08	298
1899-12-31 22:23:49	1.47478e+08	298.25
1899-12-31 22:24:04	1.47221e+08	298.5
1899-12-31 22:24:19	1.47204e+08	298.75
1899-12-31 22:24:34	1.47438e+08	299
1899-12-31 22:24:49	1.47928e+08	299.25
1899-12-31 22:25:04	1.47925e+08	299.5
1899-12-31 22:25:19	1.47319e+08	299.75
1899-12-31 22:25:34	1.47079e+08	300
1899-12-31 22:25:49	1.46899e+08	300.25
1899-12-31 22:26:04	1.47493e+08	300.5
1899-12-31 22:26:19	1.46872e+08	300.75
1899-12-31 22:26:34	1.47796e+08	301
1899-12-31 22:26:49	1.48313e+08	301.25
1899-12-31 22:27:04	1.47071e+08	301.5
1899-12-31 22:27:19	1.47164e+08	301.75
1899-12-31 22:27:34	1.48497e+08	302
1899-12-31 22:27:49	1.47547e+08	302.25
1899-12-31 22:28:04	1.47502e+08	302.5
1899-12-31 22:28:19	1.47246e+08	302.75
1899-12-31 22:28:34	1.48089e+08	303
1899-12-31 22:28:49	1.47982e+08	303.25
1899-12-31 22:29:04	1.47766e+08	303.5
1899-12-31 22:29:19	1.47638e+08	303.75
1899-12-31 22:29:34	1.46941e+08	304
1899-12-31 22:29:49	1.46801e+08	304.25
1899-12-31 22:30:04	1.46896e+08	304.5
1899-12-31 22:30:19	1.47196e+08	304.75
1899-12-31 22:30:34	1.48319e+08	305
1899-12-31 22:30:49	1.47639e+08	305.25
1899-12-31 22:31:04	1.47722e+08	305.5
1899-12-31 22:31:19	1.48188e+08	305.75
1899-12-31 22:31:34	1.47325e+08	306
1899-12-31 22:31:49	1.47537e+08	306.25
1899-12-31 22:32:04	1.47132e+08	306.5
1899-12-31 22:32:19	1.46827e+08	306.75
1899-12-31 22:32:34	1.47591e+08	307
1899-12-31 22:32:49	1.47541e+08	307.25
1899-12-31 22:33:04	1.4802e+08	307.5
1899-12-31 22:33:19	1.48372e+08	307.75
1899-12-31 22:33:34	1.48399e+08	308
1899-12-31 22:33:49	1.48433e+08	308.25
1899-12-31 22:34:04	1.47652e+08	308.5
1899-12-31 22:34:19	1.46846e+08	308.75
1899-12-31 22:34:34	1.46721e+08	309
1899-12-31 22:34:49	1.48177e+08	309.25
1899-12-31 22:35:04	1.48034e+08	309.5
1899-12-31 22:35:19	1.47803e+08	309.75
1899-12-31 22:35:34	1.46698e+08	310
1899-12-31 22:35:49	1.46506e+08	310.25
1899-12-31 22:36:04	1.47713e+08	310.5
1899-12-31 22:36:19	1.4673e+08	310.75
1899-12-31 22:36:34	1.47536e+08	311
1899-12-31 22:36:49	1.47715e+08	311.25
1899-12-31 22:37:04	1.48337e+08	311.5
1899-12-31 22:37:19	1.48274e+08	311.75
1899-12-31 22:37:34	1.46944e+08	312
1899-12-31 22:37:49	1.47115e+08	312.25
1899-12-31 22:38:04	1.47117e+08	312.5
1899-12-31 22:38:19	1.47488e+08	312.75
1899-12-31 22:38:34	1.47884e+08	313
1899-12-31 22:38:49	1.46817e+08	313.25
1899-12-31 22:39:04	1.46927e+08	313.5
1899-12-31 22:39:19	1.46776e+08	313.75
1899-12-31 22:39:34	1.47499e+08	314
1899-12-31 22:39:49	1.46929e+08	314.25
1899-12-31 22:40:04	1.47505e+08	314.5
1899-12-31 22:40:19	1.46513e+08	314.75
1899-12-31 22:40:34	1.47715e+08	315
1899-12-31 22:40:49	1.48184e+08	315.25
1899-12-31 22:41:04	1.47522e+08	315.5
1899-12-31 22:41:19	1.47122e+08	315.75
1899-12-31 22:41:34	1.47398e+08	316
1899-12-31 22:41:49	1.47406e+08	316.25
1899-12-31 22:42:04	1.47572e+08	316.5
1899-12-31 22:42:19	1.48291e+08	316.75
1899-12-31 22:42:34	1.47832e+08	317
1899-12-31 22:42:49	1.4715e+08	317.25
1899-12-31 22:43:04	1.47472e+08	317.5
1899-12-31 22:43:19	1.47077e+08	317.75
1899-12-31 22:43:34	1.47556e+08	318
1899-12-31 22:43:49	1.46685e+08	318.25
1899-12-31 22:44:04	1.47405e+08	318.5
1899-12-31 22:44:19	1.47633e+08	318.75
1899-12-31 22:44:34	1.4782e+08	319
1899-12-31 22:44:49	1.46643e+08	319.25
1899-12-31 22:45:04	1.4801e+08	319.5
1899-12-31 22:45:19	1.47723e+08	319.75
1899-12-31 22:45:34	1.47311e+08	320
1899-12-31 22:45:49	1.46738e+08	320.25
1899-12-31 22:46:04	1.46818e+08	320.5
1899-12-31 22:46:19	1.47587e+08	320.75
1899-12-31 22:46:34	1.47954e+08	321
1899-12-31 22:46:49	1.4797e+08	321.25
1899-12-31 22:47:04	1.47464e+08	321.5
1899-12-31 22:47:19	1.47942e+08	321.75
1899-12-31 22:47:34	1.46365e+08	322
1899-12-31 22:47:49	1.46719e+08	322.25
1899-12-31 22:48:04	1.4814e+08	322.5
1899-12-31 22:48:19	1.47987e+08	322.75
1899-12-31 22:48:34	1.47944e+08	323
1899-12-31 22:48:49	1.46723e+08	323.25
1899-12-31 22:49:04	1.48122e+08	323.5
1899-12-31 22:49:19	1.47622e+08	323.75
1899-12-31 22:49:34	1.46955e+08	324
1899-12-31 22:49:49	1.46465e+08	324.25
1899-12-31 22:50:04	1.47512e+08	324.5
1899-12-31 22:50:19	1.47642e+08	324.75
1899-12-31 22:50:34	1.48213e+08	325
1899-12-31 22:50:49	1.47771e+08	325.25
1899-12-31 22:51:04	1.47801e+08	325.5
1899-12-31 22:51:19	1.47844e+08	325.75
1899-12-31 22:51:34	1.47413e+08	326
1899-12-31 22:51:49	1.47869e+08	326.25
1899-12-31 22:52:04	1.48036e+08	326.5
1899-12-31 22:52:19	1.47692e+08	326.75
1899-12-31 22:52:34	1.47003e+08	327
1899-12-31 22:52:49	1.47721e+08	327.25
1899-12-31 22:53:04	1.4672e+08	327.5
1899-12-31 22:53:19	1.47908e+08	327.75
1899-12-31 22:53:34	1.46719e+08	328
1899-12-31 22:53:49	1.47727e+08	328.25
1899-12-31 22:54:04	1.46603e+08	328.5
1899-12-31 22:54:19	1.47392e+08	328.75
1899-12-31 22:54:34	1.4649e+08	329
1899-12-31 22:54:49	1.46369e+08	329.25
1899-12-31 22:55:04	1.47989e+08	329.5
1899-12-31 22:55:19	1.48e+08	329.75
1899-12-31 22:55:34	1.46354e+08	330
1899-12-31 22:55:49	1.47293e+08	330.25
1899-12-31 22:56:04	1.46769e+08	330.5
1899-12-31 22:56:19	1.47817e+08	330.75
1899-12-31 22:56:34	1.47356e+08	331
1899-12-31 22:56:49	1.46771e+08	331.25
1899-12-31 22:57:04	1.4732e+08	331.5
1899-12-31 22:57:19	1.47534e+08	331.75
1899-12-31 22:57:34	1.47895e+08	332
1899-12-31 22:57:49	1.46729e+08	332.25
1899-12-31 22:58:04	1.46721e+08	332.5
1899-12-31 22:58:19	1.47238e+08	332.75
1899-12-31 22:58:34	1.46833e+08	333
1899-12-31 22:58:49	1.46903e+08	333.25
1899-12-31 22:59:04	1.46681e+08	333.5
1899-12-31 22:59:19	1.46755e+08	333.75
1899-12-31 22:59:34	1.46478e+08	334
1899-12-31 22:59:49	1.47157e+08	334.25
1899-12-31 23:00:04	1.47015e+08	334.5
1899-12-31 23:00:19	1.46907e+08	334.75
1899-12-31 23:00:34	1.46287e+08	335
1899-12-31 23:00:49	1.47486e+08	335.25
1899-12-31 23:01:04	1.47589e+08	335.5
1899-12-31 23:01:19	1.47341e+08	335.75
1899-12-31 23:01:34	1.47354e+08	336
1899-12-31 23:01:49	1.46987e+08	336.25
1899-12-31 23:02:04	1.47577e+08	336.5
1899-12-31 23:02:19	1.4724e+08	336.75
1899-12-31 23:02:34	1.47344e+08	337
1899-12-31 23:02:49	1.4647e+08	337.25
1899-12-31 23:03:04	1.47022e+08	337.5
1899-12-31 23:03:19	1.47575e+08	337.75
1899-12-31 23:03:34	1.46684e+08	338
1899-12-31 23:03:49	1.47086e+08	338.25
1899-12-31 23:04:04	1.46957e+08	338.5
1899-12-31 23:04:19	1.47252e+08	338.75
1899-12-31 23:04:34	1.47086e+08	339
1899-12-31 23:04:49	1.47875e+08	339.25
1899-12-31 23:05:04	1.46719e+08	339.5
1899-12-31 23:05:19	1.47163e+08	339.75
1899-12-31 23:05:34	1.46441e+08	340
1899-12-31 23:05:49	1.46248e+08	340.25
1899-12-31 23:06:04	1.46239e+08	340.5
1899-12-31 23:06:19	1.47205e+08	340.75
1899-12-31 23:06:34	1.46973e+08	341
1899-12-31 23:06:49	1.47733e+08	341.25
1899-12-31 23:07:04	1.47607e+08	341.5
1899-12-31 23:07:19	1.4795e+08	341.75
1899-12-31 23:07:34	1.46139e+08	342
1899-12-31 23:07:49	1.46207e+08	342.25
1899-12-31 23:08:04	1.46456e+08	342.5
1899-12-31 23:08:19	1.47329e+08	342.75
1899-12-31 23:08:34	1.47877e+08	343
1899-12-31 23:08:49	1.47717e+08	343.25
1899-12-31 23:09:04	1.47845e+08	343.5
1899-12-31 23:09:19	1.4782e+08	343.75
1899-12-31 23:09:34	1.47924e+08	344
1899-12-31 23:09:49	1.47461e+08	344.25
1899-12-31 23:10:04	1.47453e+08	344.5
1899-12-31 23:10:19	1.46711e+08	344.75
1899-12-31 23:10:34	1.46825e+08	345
1899-12-31 23:10:49	1.47496e+08	345.25
1899-12-31 23:11:04	1.47857e+08	345.5
1899-12-31 23:11:19	1.47727e+08	345.75
1899-12-31 23:11:34	1.46967e+08	346
1899-12-31 23:11:49	1.46802e+08	346.25
1899-12-31 23:12:04	1.46281e+08	346.5
1899-12-31 23:12:19	1.47846e+08	346.75
1899-12-31 23:12:34	1.46989e+08	347
1899-12-31 23:12:49	1.47404e+08	347.25
1899-12-31 23:13:04	1.47134e+08	347.5
1899-12-31 23:13:19	1.47273e+08	347.75
1899-12-31 23:13:34	1.46449e+08	348
1899-12-31 23:13:49	1.4624e+08	348.25
1899-12-31 23:14:04	1.47276e+08	348.5
1899-12-31 23:14:19	1.4695e+08	348.75
1899-12-31 23:14:34	1.46139e+08	349
1899-12-31 23:14:49	1.46924e+08	349.25
1899-12-31 23:15:04	1.46647e+08	349.5
1899-12-31 23:15:19	1.46433e+08	349.75
1899-12-31 23:15:34	1.4658e+08	350
1899-12-31 23:15:49	1.46843e+08	350.25
1899-12-31 23:16:04	1.47228e+08	350.5
1899-12-31 23:16:19	1.47353e+08	350.75
1899-12-31 23:16:34	1.47173e+08	351
1899-12-31 23:16:49	1.46717e+08	351.25
1899-12-31 23:17:04	1.47077e+08	351.5
1899-12-31 23:17:19	1.46249e+08	351.75
1899-12-31 23:17:34	1.46963e+08	352
1899-12-31 23:17:49	1.47242e+08	352.25
1899-12-31 23:18:04	1.47146e+08	352.5
1899-12-31 23:18:19	1.47113e+08	352.75
1899-12-31 23:18:34	1.46906e+08	353
1899-12-31 23:18:49	1.46923e+08	353.25
1899-12-31 23:19:04	1.46959e+08	353.5
1899-12-31 23:19:19	1.47362e+08	353.75
1899-12-31 23:19:34	1.46899e+08	354
1899-12-31 23:19:49	1.47078e+08	354.25
1899-12-31 23:20:04	1.46237e+08	354.5
1899-12-31 23:20:19	1.466e+08	354.75
1899-12-31 23:20:34	1.46541e+08	355
1899-12-31 23:20:49	1.46753e+08	355.25
1899-12-31 23:21:04	1.47355e+08	355.5
1899-12-31 23:21:19	1.47328e+08	355.75
1899-12-31 23:21:34	1.47047e+08	356
1899-12-31 23:21:49	1.45941e+08	356.25
1899-12-31 23:22:04	1.46205e+08	356.5
1899-12-31 23:22:19	1.46602e+08	356.75
1899-12-31 23:22:34	1.46854e+08	357
1899-12-31 23:22:49	1.46903e+08	357.25
1899-12-31 23:23:04	1.46676e+08	357.5
1899-12-31 23:23:19	1.46505e+08	357.75
1899-12-31 23:23:34	1.46517e+08	358
1899-12-31 23:23:49	1.46784e+08	358.25
1899-12-31 23:24:04	1.47128e+08	358.5
1899-12-31 23:24:19	1.4671e+08	358.75
1899-12-31 23:24:34	1.47166e+08	359
1899-12-31 23:24:49	1.4724e+08	359.25
1899-12-31 23:25:04	1.47253e+08	359.5
1899-12-31 23:25:19	1.47622e+08	359.75
1899-12-31 23:25:34	1.47498e+08	360
1899-12-31 23:25:49	1.45821e+08	360.25
1899-12-31 23:26:04	1.46578e+08	360.5
1899-12-31 23:26:19	1.45962e+08	360.75
1899-12-31 23:26:34	1.45923e+08	361
1899-12-31 23:26:49	1.46208e+08	361.25
1899-12-31 23:27:04	1.47419e+08	361.5
1899-12-31 23:27:19	1.47517e+08	361.75
1899-12-31 23:27:34	1.47568e+08	362
1899-12-31 23:27:49	1.47519e+08	362.25
1899-12-31 23:28:04	1.46335e+08	362.5
1899-12-31 23:28:19	1.46544e+08	362.75
1899-12-31 23:28:34	1.46582e+08	363
1899-12-31 23:28:49	1.45995e+08	363.25
1899-12-31 23:29:04	1.459e+08	363.5
1899-12-31 23:29:19	1.45805e+08	363.75
1899-12-31 23:29:34	1.46349e+08	364
1899-12-31 23:29:49	1.46271e+08	364.25
1899-12-31 23:30:04	1.46427e+08	364.5
1899-12-31 23:30:19	1.46204e+08	364.75
1899-12-31 23:30:34	1.46359e+08	365
1899-12-31 23:30:49	1.46784e+08	365.25
1899-12-31 23:31:04	1.46439e+08	365.5
1899-12-31 23:31:19	1.45908e+08	365.75
1899-12-31 23:31:34	1.46023e+08	366
1899-12-31 23:31:49	1.4636e+08	366.25
1899-12-31 23:32:04	1.47004e+08	366.5
1899-12-31 23:32:19	1.46969e+08	366.75
1899-12-31 23:32:34	1.46835e+08	367
1899-12-31 23:32:49	1.46096e+08	367.25
1899-12-31 23:33:04	1.46887e+08	367.5
1899-12-31 23:33:19	1.46328e+08	367.75
1899-12-31 23:33:34	1.45706e+08	368
1899-12-31 23:33:49	1.46826e+08	368.25
1899-12-31 23:34:04	1.45979e+08	368.5
1899-12-31 23:34:19	1.46365e+08	368.75
1899-12-31 23:34:34	1.4566e+08	369
1899-12-31 23:34:49	1.466e+08	369.25
1899-12-31 23:35:04	1.46012e+08	369.5
1899-12-31 23:35:19	1.47381e+08	369.75
1899-12-31 23:35:34	1.46611e+08	370
1899-12-31 23:35:49	1.46051e+08	370.25
1899-12-31 23:36:04	1.46541e+08	370.5
1899-12-31 23:36:19	1.46396e+08	370.75
1899-12-31 23:36:34	1.47375e+08	371
1899-12-31 23:36:49	1.46335e+08	371.25
1899-12-31 23:37:04	1.46971e+08	371.5
1899-12-31 23:37:19	1.46545e+08	371.75
1899-12-31 23:37:34	1.46025e+08	372
1899-12-31 23:37:49	1.4713e+08	372.25
1899-12-31 23:38:04	1.47082e+08	372.5
1899-12-31 23:38:19	1.46949e+08	372.75
1899-12-31 23:38:34	1.46567e+08	373
1899-12-31 23:38:49	1.47091e+08	373.25
1899-12-31 23:39:04	1.46358e+08	373.5
1899-12-31 23:39:19	1.46573e+08	373.75
1899-12-31 23:39:34	1.4604e+08	374
1899-12-31 23:39:49	1.46613e+08	374.25
1899-12-31 23:40:04	1.46964e+08	374.5
1899-12-31 23:40:19	1.46084e+08	374.75
1899-12-31 23:40:34	1.46781e+08	375
1899-12-31 23:40:49	1.4619e+08	375.25
1899-12-31 23:41:04	1.46393e+08	375.5
1899-12-31 23:41:19	1.46949e+08	375.75
1899-12-31 23:41:34	1.47133e+08	376
1899-12-31 23:41:49	1.46077e+08	376.25
1899-12-31 23:42:04	1.45853e+08	376.5
1899-12-31 23:42:19	1.46383e+08	376.75
1899-12-31 23:42:34	1.46033e+08	377
1899-12-31 23:42:49	1.47188e+08	377.25
1899-12-31 23:43:04	1.46863e+08	377.5
1899-12-31 23:43:19	1.45961e+08	377.75
1899-12-31 23:43:34	1.4666e+08	378
1899-12-31 23:43:49	1.46698e+08	378.25
1899-12-31 23:44:04	1.47248e+08	378.5
1899-12-31 23:44:19	1.47143e+08	378.75
1899-12-31 23:44:34	1.46974e+08	379
1899-12-31 23:44:49	1.47246e+08	379.25
1899-12-31 23:45:04	1.45628e+08	379.5
1899-12-31 23:45:19	1.46521e+08	379.75
1899-12-31 23:45:34	1.46031e+08	380
1899-12-31 23:45:49	1.4557e+08	380.25
1899-12-31 23:46:04	1.46803e+08	380.5
1899-12-31 23:46:19	1.46996e+08	380.75
1899-12-31 23:46:34	1.47298e+08	381
1899-12-31 23:46:49	1.47325e+08	381.25
1899-12-31 23:47:04	1.46477e+08	381.5
1899-12-31 23:47:19	1.46709e+08	381.75
1899-12-31 23:47:34	1.47044e+08	382
1899-12-31 23:47:49	1.4718e+08	382.25
1899-12-31 23:48:04	1.46276e+08	382.5
1899-12-31 23:48:19	1.45932e+08	382.75
1899-12-31 23:48:34	1.45701e+08	383
1899-12-31 23:48:49	1.46275e+08	383.25
1899-12-31 23:49:04	1.45743e+08	383.5
1899-12-31 23:49:19	1.45585e+08	383.75
1899-12-31 23:49:34	1.45647e+08	384
1899-12-31 23:49:49	1.46282e+08	384.25
1899-12-31 23:50:04	1.45926e+08	384.5
1899-12-31 23:50:19	1.45516e+08	384.75
1899-12-31 23:50:34	1.45925e+08	385
1899-12-31 23:50:49	1.45722e+08	385.25
1899-12-31 23:51:04	1.45829e+08	385.5
1899-12-31 23:51:19	1.45595e+08	385.75
1899-12-31 23:51:34	1.45785e+08	386
1899-12-31 23:51:49	1.46331e+08	386.25
1899-12-31 23:52:04	1.46476e+08	386.5
1899-12-31 23:52:19	1.46651e+08	386.75
1899-12-31 23:52:34	1.46263e+08	387
1899-12-31 23:52:49	1.4708e+08	387.25
1899-12-31 23:53:04	1.46145e+08	387.5
1899-12-31 23:53:19	1.47271e+08	387.75
1899-12-31 23:53:34	1.46445e+08	388
1899-12-31 23:53:49	1.46945e+08	388.25
1899-12-31 23:54:04	1.46331e+08	388.5
1899-12-31 23:54:19	1.45898e+08	388.75
1899-12-31 23:54:34	1.46524e+08	389
1899-12-31 23:54:49	1.46521e+08	389.25
1899-12-31 23:55:04	1.46168e+08	389.5
1899-12-31 23:55:19	1.46919e+08	389.75
1899-12-31 23:55:34	1.45804e+08	390
1899-12-31 23:55:49	1.46033e+08	390.25
1899-12-31 23:56:04	1.46079e+08	390.5
1899-12-31 23:56:19	1.46868e+08	390.75
1899-12-31 23:56:34	1.46229e+08	391
1899-12-31 23:56:49	1.4563e+08	391.25
1899-12-31 23:57:04	1.46781e+08	391.5
1899-12-31 23:57:19	1.4574e+08	391.75
1899-12-31 23:57:34	1.46254e+08	392
1899-12-31 23:57:49	1.46067e+08	392.25
1899-12-31 23:58:04	1.45733e+08	392.5
1899-12-31 23:58:19	1.46347e+08	392.75
1899-12-31 23:58:34	1.46414e+08	393
1899-12-31 23:58:49	1.47108e+08	393.25
1899-12-31 23:59:04	1.46854e+08	393.5
1899-12-31 23:59:19	1.46617e+08	393.75
1899-12-31 23:59:34	1.46672e+08	394
1899-12-31 23:59:49	1.45989e+08	394.25
1899-12-31 00:00:04	1.46202e+08	-1045.5
1899-12-31 00:00:19	1.46462e+08	-1045.25
1899-12-31 00:00:34	1.46152e+08	-1045
1899-12-31 00:00:49	1.46544e+08	-1044.75
1899-12-31 00:01:04	1.46596e+08	-1044.5
1899-12-31 00:01:19	1.46829e+08	-1044.25
1899-12-31 00:01:34	1.45759e+08	-1044
1899-12-31 00:01:49	1.46377e+08	-1043.75
1899-12-31 00:02:04	1.46478e+08	-1043.5
1899-12-31 00:02:19	1.45472e+08	-1043.25
1899-12-31 00:02:34	1.46855e+08	-1043
1899-12-31 00:02:49	1.47032e+08	-1042.75
1899-12-31 00:03:04	1.46046e+08	-1042.5
1899-12-31 00:03:19	1.46795e+08	-1042.25
1899-12-31 00:03:34	1.45569e+08	-1042
1899-12-31 00:03:49	1.45585e+08	-1041.75
1899-12-31 00:04:04	1.46401e+08	-1041.5
1899-12-31 00:04:19	1.45385e+08	-1041.25
1899-12-31 00:04:34	1.46127e+08	-1041
1899-12-31 00:04:49	1.46927e+08	-1040.75
1899-12-31 00:05:04	1.47043e+08	-1040.5
1899-12-31 00:05:19	1.46236e+08	-1040.25
1899-12-31 00:05:34	1.46778e+08	-1040
1899-12-31 00:05:49	1.46124e+08	-1039.75
1899-12-31 00:06:04	1.45437e+08	-1039.5
1899-12-31 00:06:19	1.45899e+08	-1039.25
1899-12-31 00:06:34	1.45525e+08	-1039
1899-12-31 00:06:49	1.45656e+08	-1038.75
1899-12-31 00:07:04	1.45981e+08	-1038.5
1899-12-31 00:07:19	1.46794e+08	-1038.25
1899-12-31 00:07:34	1.46691e+08	-1038
1899-12-31 00:07:49	1.46923e+08	-1037.75
1899-12-31 00:08:04	1.47122e+08	-1037.5
1899-12-31 00:08:19	1.46294e+08	-1037.25
1899-12-31 00:08:34	1.47101e+08	-1037
1899-12-31 00:08:49	1.45624e+08	-1036.75
1899-12-31 00:09:04	1.45885e+08	-1036.5
1899-12-31 00:09:19	1.4578e+08	-1036.25
1899-12-31 00:09:34	1.45271e+08	-1036
1899-12-31 00:09:49	1.45416e+08	-1035.75
1899-12-31 00:10:04	1.45382e+08	-1035.5
1899-12-31 00:10:19	1.45679e+08	-1035.25
1899-12-31 00:10:34	1.45267e+08	-1035
1899-12-31 00:10:49	1.45573e+08	-1034.75
1899-12-31 00:11:04	1.45662e+08	-1034.5
1899-12-31 00:11:19	1.45919e+08	-1034.25
1899-12-31 00:11:34	1.46566e+08	-1034
1899-12-31 00:11:49	1.46472e+08	-1033.75
1899-12-31 00:12:04	1.45524e+08	-1033.5
1899-12-31 00:12:19	1.45525e+08	-1033.25
1899-12-31 00:12:34	1.45902e+08	-1033
1899-12-31 00:12:49	1.46328e+08	-1032.75
1899-12-31 00:13:04	1.46144e+08	-1032.5
1899-12-31 00:13:19	1.45677e+08	-1032.25
1899-12-31 00:13:34	1.45806e+08	-1032
1899-12-31 00:13:49	1.46844e+08	-1031.75
1899-12-31 00:14:04	1.45396e+08	-1031.5
1899-12-31 00:14:19	1.46104e+08	-1031.25
1899-12-31 00:14:34	1.46761e+08	-1031
1899-12-31 00:14:49	1.46091e+08	-1030.75
1899-12-31 00:15:04	1.46265e+08	-1030.5
1899-12-31 00:15:19	1.45454e+08	-1030.25
1899-12-31 00:15:34	1.46391e+08	-1030
1899-12-31 00:15:49	1.45588e+08	-1029.75
1899-12-31 00:16:04	1.46775e+08	-1029.5
1899-12-31 00:16:19	1.46681e+08	-1029.25
1899-12-31 00:16:34	1.46769e+08	-1029
1899-12-31 00:16:49	1.4668e+08	-1028.75
1899-12-31 00:17:04	1.45858e+08	-1028.5
1899-12-31 00:17:19	1.46424e+08	-1028.25
1899-12-31 00:17:34	1.45701e+08	-1028
1899-12-31 00:17:49	1.46168e+08	-1027.75
1899-12-31 00:18:04	1.45381e+08	-1027.5
1899-12-31 00:18:19	1.45713e+08	-1027.25
1899-12-31 00:18:34	1.46246e+08	-1027
1899-12-31 00:18:49	1.46305e+08	-1026.75
1899-12-31 00:19:04	1.45739e+08	-1026.5
1899-12-31 00:19:19	1.46114e+08	-1026.25
1899-12-31 00:19:34	1.45946e+08	-1026
1899-12-31 00:19:49	1.46374e+08	-1025.75
1899-12-31 00:20:04	1.45957e+08	-1025.5
1899-12-31 00:20:19	1.45629e+08	-1025.25
1899-12-31 00:20:34	1.46401e+08	-1025
1899-12-31 00:20:49	1.46576e+08	-1024.75
1899-12-31 00:21:04	1.46522e+08	-1024.5
1899-12-31 00:21:19	1.46016e+08	-1024.25
1899-12-31 00:21:34	1.46096e+08	-1024
1899-12-31 00:21:49	1.46855e+08	-1023.75
1899-12-31 00:22:04	1.46426e+08	-1023.5
1899-12-31 00:22:19	1.45906e+08	-1023.25
1899-12-31 00:22:34	1.46061e+08	-1023
1899-12-31 00:22:49	1.45772e+08	-1022.75
1899-12-31 00:23:04	1.45776e+08	-1022.5
1899-12-31 00:23:19	1.46212e+08	-1022.25
1899-12-31 00:23:34	1.4674e+08	-1022
1899-12-31 00:23:49	1.46878e+08	-1021.75
1899-12-31 00:24:04	1.46123e+08	-1021.5
1899-12-31 00:24:19	1.45913e+08	-1021.25
1899-12-31 00:24:34	1.45295e+08	-1021
1899-12-31 00:24:49	1.45221e+08	-1020.75
1899-12-31 00:25:04	1.46058e+08	-1020.5
1899-12-31 00:25:19	1.46747e+08	-1020.25
1899-12-31 00:25:34	1.468e+08	-1020
1899-12-31 00:25:49	1.46053e+08	-1019.75
1899-12-31 00:26:04	1.46729e+08	-1019.5
1899-12-31 00:26:19	1.46854e+08	-1019.25
1899-12-31 00:26:34	1.46629e+08	-1019
1899-12-31 00:26:49	1.46611e+08	-1018.75
1899-12-31 00:27:04	1.46324e+08	-1018.5
1899-12-31 00:27:19	1.45368e+08	-1018.25
1899-12-31 00:27:34	1.45247e+08	-1018
1899-12-31 00:27:49	1.45096e+08	-1017.75
1899-12-31 00:28:04	1.45051e+08	-1017.5
1899-12-31 00:28:19	1.45245e+08	-1017.25
1899-12-31 00:28:34	1.45813e+08	-1017
1899-12-31 00:28:49	1.46235e+08	-1016.75
1899-12-31 00:29:04	1.45623e+08	-1016.5
1899-12-31 00:29:19	1.45207e+08	-1016.25
1899-12-31 00:29:34	1.46214e+08	-1016
1899-12-31 00:29:49	1.45452e+08	-1015.75
1899-12-31 00:30:04	1.45564e+08	-1015.5
1899-12-31 00:30:19	1.45763e+08	-1015.25
1899-12-31 00:30:34	1.46796e+08	-1015
1899-12-31 00:30:49	1.46807e+08	-1014.75
1899-12-31 00:31:04	1.46881e+08	-1014.5
1899-12-31 00:31:19	1.45881e+08	-1014.25
1899-12-31 00:31:34	1.45524e+08	-1014
1899-12-31 00:31:49	1.45799e+08	-1013.75
1899-12-31 00:32:04	1.451e+08	-1013.5
1899-12-31 00:32:19	1.462e+08	-1013.25
1899-12-31 00:32:34	1.46374e+08	-1013
1899-12-31 00:32:49	1.46538e+08	-1012.75
1899-12-31 00:33:04	1.45199e+08	-1012.5
1899-12-31 00:33:19	1.45366e+08	-1012.25
1899-12-31 00:33:34	1.45612e+08	-1012
1899-12-31 00:33:49	1.45182e+08	-1011.75
1899-12-31 00:34:04	1.46476e+08	-1011.5
1899-12-31 00:34:19	1.45623e+08	-1011.25
1899-12-31 00:34:34	1.45489e+08	-1011
1899-12-31 00:34:49	1.45418e+08	-1010.75
1899-12-31 00:35:04	1.46431e+08	-1010.5
1899-12-31 00:35:19	1.45422e+08	-1010.25
1899-12-31 00:35:34	1.45918e+08	-1010
1899-12-31 00:35:49	1.45885e+08	-1009.75
1899-12-31 00:36:04	1.45859e+08	-1009.5
1899-12-31 00:36:19	1.46118e+08	-1009.25
1899-12-31 00:36:34	1.46106e+08	-1009
1899-12-31 00:36:49	1.4558e+08	-1008.75
1899-12-31 00:37:04	1.45705e+08	-1008.5
1899-12-31 00:37:19	1.45993e+08	-1008.25
1899-12-31 00:37:34	1.46158e+08	-1008
1899-12-31 00:37:49	1.45886e+08	-1007.75
1899-12-31 00:38:04	1.45684e+08	-1007.5
1899-12-31 00:38:19	1.46134e+08	-1007.25
1899-12-31 00:38:34	1.46381e+08	-1007
1899-12-31 00:38:49	1.45852e+08	-1006.75
1899-12-31 00:39:04	1.464e+08	-1006.5
1899-12-31 00:39:19	1.4598e+08	-1006.25
1899-12-31 00:39:34	1.46246e+08	-1006
1899-12-31 00:39:49	1.45988e+08	-1005.75
1899-12-31 00:40:04	1.45556e+08	-1005.5
1899-12-31 00:40:19	1.46289e+08	-1005.25
1899-12-31 00:40:34	1.45097e+08	-1005
1899-12-31 00:40:49	1.46231e+08	-1004.75
1899-12-31 00:41:04	1.46645e+08	-1004.5
1899-12-31 00:41:19	1.45857e+08	-1004.25
1899-12-31 00:41:34	1.46602e+08	-1004
1899-12-31 00:41:49	1.45961e+08	-1003.75
1899-12-31 00:42:04	1.45937e+08	-1003.5
1899-12-31 00:42:19	1.45859e+08	-1003.25
1899-12-31 00:42:34	1.4518e+08	-1003
1899-12-31 00:42:49	1.45347e+08	-1002.75
1899-12-31 00:43:04	1.45895e+08	-1002.5
1899-12-31 00:43:19	1.46334e+08	-1002.25
1899-12-31 00:43:34	1.46095e+08	-1002
1899-12-31 00:43:49	1.46768e+08	-1001.75
1899-12-31 00:44:04	1.46745e+08	-1001.5
1899-12-31 00:44:19	1.46436e+08	-1001.25
1899-12-31 00:44:34	1.45949e+08	-1001
1899-12-31 00:44:49	1.44927e+08	-1000.75
1899-12-31 00:45:04	1.45165e+08	-1000.5
1899-12-31 00:45:19	1.45376e+08	-1000.25
1899-12-31 00:45:34	1.45057e+08	-1000
1899-12-31 00:45:49	1.45033e+08	-999.75
1899-12-31 00:46:04	1.45247e+08	-999.5
1899-12-31 00:46:19	1.45346e+08	-999.25
1899-12-31 00:46:34	1.45563e+08	-999
1899-12-31 00:46:49	1.464e+08	-998.75
1899-12-31 00:47:04	1.45417e+08	-998.5
1899-12-31 00:47:19	1.45432e+08	-998.25
1899-12-31 00:47:34	1.45448e+08	-998
1899-12-31 00:47:49	1.44888e+08	-997.75
1899-12-31 00:48:04	1.4512e+08	-997.5
1899-12-31 00:48:19	1.44951e+08	-997.25
1899-12-31 00:48:34	1.45351e+08	-997
1899-12-31 00:48:49	1.46396e+08	-996.75
1899-12-31 00:49:04	1.46194e+08	-996.5
1899-12-31 00:49:19	1.45791e+08	-996.25
1899-12-31 00:49:34	1.46701e+08	-996
1899-12-31 00:49:49	1.45183e+08	-995.75
1899-12-31 00:50:04	1.4581e+08	-995.5
1899-12-31 00:50:19	1.45767e+08	-995.25
1899-12-31 00:50:34	1.4605e+08	-995
1899-12-31 00:50:49	1.45213e+08	-994.75
1899-12-31 00:51:04	1.45381e+08	-994.5
1899-12-31 00:51:19	1.45542e+08	-994.25
1899-12-31 00:51:34	1.45678e+08	-994
1899-12-31 00:51:49	1.45093e+08	-993.75
1899-12-31 00:52:04	1.45423e+08	-993.5
1899-12-31 00:52:19	1.46571e+08	-993.25
1899-12-31 00:52:34	1.45925e+08	-993
1899-12-31 00:52:49	1.45738e+08	-992.75
1899-12-31 00:53:04	1.45185e+08	-992.5
1899-12-31 00:53:19	1.45047e+08	-992.25
1899-12-31 00:53:34	1.45939e+08	-992
1899-12-31 00:53:49	1.46243e+08	-991.75
1899-12-31 00:54:04	1.45902e+08	-991.5
1899-12-31 00:54:19	1.46141e+08	-991.25
1899-12-31 00:54:34	1.45292e+08	-991
1899-12-31 00:54:49	1.46458e+08	-990.75
1899-12-31 00:55:04	1.45375e+08	-990.5
1899-12-31 00:55:19	1.44893e+08	-990.25
1899-12-31 00:55:34	1.46324e+08	-990
1899-12-31 00:55:49	1.4519e+08	-989.75
1899-12-31 00:56:04	1.45402e+08	-989.5
1899-12-31 00:56:19	1.46157e+08	-989.25
1899-12-31 00:56:34	1.45784e+08	-989
1899-12-31 00:56:49	1.45398e+08	-988.75
1899-12-31 00:57:04	1.46222e+08	-988.5
1899-12-31 00:57:19	1.46128e+08	-988.25
1899-12-31 00:57:34	1.4585e+08	-988
1899-12-31 00:57:49	1.46359e+08	-987.75
1899-12-31 00:58:04	1.45551e+08	-987.5
1899-12-31 00:58:19	1.45679e+08	-987.25
1899-12-31 00:58:34	1.45025e+08	-987
1899-12-31 00:58:49	1.45295e+08	-986.75
1899-12-31 00:59:04	1.45514e+08	-986.5
1899-12-31 00:59:19	1.45327e+08	-986.25
1899-12-31 00:59:34	1.4628e+08	-986
1899-12-31 00:59:49	1.46252e+08	-985.75
1899-12-31 01:00:04	1.45932e+08	-985.5
1899-12-31 01:00:19	1.45837e+08	-985.25
1899-12-31 01:00:34	1.45321e+08	-985
1899-12-31 01:00:49	1.46009e+08	-984.75
1899-12-31 01:01:04	1.4566e+08	-984.5
1899-12-31 01:01:19	1.46048e+08	-984.25
1899-12-31 01:01:34	1.45751e+08	-984
1899-12-31 01:01:49	1.46666e+08	-983.75
1899-12-31 01:02:04	1.46598e+08	-983.5
1899-12-31 01:02:19	1.45441e+08	-983.25
1899-12-31 01:02:34	1.45383e+08	-983
1899-12-31 01:02:49	1.45921e+08	-982.75
1899-12-31 01:03:04	1.45269e+08	-982.5
1899-12-31 01:03:19	1.45287e+08	-982.25
1899-12-31 01:03:34	1.46267e+08	-982
1899-12-31 01:03:49	1.46639e+08	-981.75
1899-12-31 01:04:04	1.4667e+08	-981.5
1899-12-31 01:04:19	1.46195e+08	-981.25
1899-12-31 01:04:34	1.45564e+08	-981
1899-12-31 01:04:49	1.4588e+08	-980.75
1899-12-31 01:05:04	1.46375e+08	-980.5
1899-12-31 01:05:19	1.46225e+08	-980.25
1899-12-31 01:05:34	1.45433e+08	-980
1899-12-31 01:05:49	1.45361e+08	-979.75
1899-12-31 01:06:04	1.45851e+08	-979.5
1899-12-31 01:06:19	1.45396e+08	-979.25
1899-12-31 01:06:34	1.45308e+08	-979
1899-12-31 01:06:49	1.4529e+08	-978.75
1899-12-31 01:07:04	1.45985e+08	-978.5
1899-12-31 01:07:19	1.45369e+08	-978.25
1899-12-31 01:07:34	1.46625e+08	-978
1899-12-31 01:07:49	1.45495e+08	-977.75
1899-12-31 01:08:04	1.45615e+08	-977.5
1899-12-31 01:08:19	1.44971e+08	-977.25
1899-12-31 01:08:34	1.46445e+08	-977
1899-12-31 01:08:49	1.45894e+08	-976.75
1899-12-31 01:09:04	1.45975e+08	-976.5
1899-12-31 01:09:19	1.45325e+08	-976.25
1899-12-31 01:09:34	1.44853e+08	-976
1899-12-31 01:09:49	1.45645e+08	-975.75
1899-12-31 01:10:04	1.45602e+08	-975.5
1899-12-31 01:10:19	1.45521e+08	-975.25
1899-12-31 01:10:34	1.45902e+08	-975
1899-12-31 01:10:49	1.46254e+08	-974.75
1899-12-31 01:11:04	1.45594e+08	-974.5
1899-12-31 01:11:19	1.45053e+08	-974.25
1899-12-31 01:11:34	1.46188e+08	-974
1899-12-31 01:11:49	1.45324e+08	-973.75
1899-12-31 01:12:04	1.46425e+08	-973.5
1899-12-31 01:12:19	1.4585e+08	-973.25
1899-12-31 01:12:34	1.45996e+08	-973
1899-12-31 01:12:49	1.45318e+08	-972.75
1899-12-31 01:13:04	1.45059e+08	-972.5
1899-12-31 01:13:19	1.45352e+08	-972.25
1899-12-31 01:13:34	1.45283e+08	-972
1899-12-31 01:13:49	1.45849e+08	-971.75
1899-12-31 01:14:04	1.45921e+08	-971.5
1899-12-31 01:14:19	1.45426e+08	-971.25
1899-12-31 01:14:34	1.45298e+08	-971
1899-12-31 01:14:49	1.44897e+08	-970.75
1899-12-31 01:15:04	1.45766e+08	-970.5
1899-12-31 01:15:19	1.45977e+08	-970.25
1899-12-31 01:15:34	1.45796e+08	-970
1899-12-31 01:15:49	1.46117e+08	-969.75
1899-12-31 01:16:04	1.46121e+08	-969.5
1899-12-31 01:16:19	1.45986e+08	-969.25
1899-12-31 01:16:34	1.45285e+08	-969
1899-12-31 01:16:49	1.45857e+08	-968.75
1899-12-31 01:17:04	1.46219e+08	-968.5
1899-12-31 01:17:19	1.46509e+08	-968.25
1899-12-31 01:17:34	1.46309e+08	-968
1899-12-31 01:17:49	1.45214e+08	-967.75
1899-12-31 01:18:04	1.45911e+08	-967.5
1899-12-31 01:18:19	1.45007e+08	-967.25
1899-12-31 01:18:34	1.46379e+08	-967
1899-12-31 01:18:49	1.4511e+08	-966.75
1899-12-31 01:19:04	1.45694e+08	-966.5
1899-12-31 01:19:19	1.46484e+08	-966.25
1899-12-31 01:19:34	1.46306e+08	-966
1899-12-31 01:19:49	1.46616e+08	-965.75
1899-12-31 01:20:04	1.46533e+08	-965.5
1899-12-31 01:20:19	1.46397e+08	-965.25
1899-12-31 01:20:34	1.4644e+08	-965
1899-12-31 01:20:49	1.45322e+08	-964.75
1899-12-31 01:21:04	1.44978e+08	-964.5
1899-12-31 01:21:19	1.44859e+08	-964.25
1899-12-31 01:21:34	1.44837e+08	-964
1899-12-31 01:21:49	1.44831e+08	-963.75
1899-12-31 01:22:04	1.45067e+08	-963.5
1899-12-31 01:22:19	1.45967e+08	-963.25
1899-12-31 01:22:34	1.46001e+08	-963
1899-12-31 01:22:49	1.45563e+08	-962.75
1899-12-31 01:23:04	1.4659e+08	-962.5
1899-12-31 01:23:19	1.46686e+08	-962.25
1899-12-31 01:23:34	1.46589e+08	-962
1899-12-31 01:23:49	1.4613e+08	-961.75
1899-12-31 01:24:04	1.46661e+08	-961.5
1899-12-31 01:24:19	1.45956e+08	-961.25
1899-12-31 01:24:34	1.46664e+08	-961
1899-12-31 01:24:49	1.46626e+08	-960.75
1899-12-31 01:25:04	1.46681e+08	-960.5
1899-12-31 01:25:19	1.45467e+08	-960.25
1899-12-31 01:25:34	1.45536e+08	-960
1899-12-31 01:25:49	1.45664e+08	-959.75
1899-12-31 01:26:04	1.46004e+08	-959.5
1899-12-31 01:26:19	1.45899e+08	-959.25
1899-12-31 01:26:34	1.45043e+08	-959
1899-12-31 01:26:49	1.45752e+08	-958.75
1899-12-31 01:27:04	1.45727e+08	-958.5
1899-12-31 01:27:19	1.46422e+08	-958.25
1899-12-31 01:27:34	1.46435e+08	-958
1899-12-31 01:27:49	1.46317e+08	-957.75
1899-12-31 01:28:04	1.46127e+08	-957.5
1899-12-31 01:28:19	1.46095e+08	-957.25
1899-12-31 01:28:34	1.45813e+08	-957
1899-12-31 01:28:49	1.45238e+08	-956.75
1899-12-31 01:29:04	1.45664e+08	-956.5
1899-12-31 01:29:19	1.46564e+08	-956.25
1899-12-31 01:29:34	1.4618e+08	-956
1899-12-31 01:29:49	1.45282e+08	-955.75
1899-12-31 01:30:04	1.45607e+08	-955.5
1899-12-31 01:30:19	1.45749e+08	-955.25
1899-12-31 01:30:34	1.46272e+08	-955
1899-12-31 01:30:49	1.46299e+08	-954.75
1899-12-31 01:31:04	1.45054e+08	-954.5
1899-12-31 01:31:19	1.45752e+08	-954.25
1899-12-31 01:31:34	1.45582e+08	-954
1899-12-31 01:31:49	1.45505e+08	-953.75
1899-12-31 01:32:04	1.46466e+08	-953.5
1899-12-31 01:32:19	1.46106e+08	-953.25
1899-12-31 01:32:34	1.46556e+08	-953
1899-12-31 01:32:49	1.46264e+08	-952.75
1899-12-31 01:33:04	1.46149e+08	-952.5
1899-12-31 01:33:19	1.45645e+08	-952.25
1899-12-31 01:33:34	1.45207e+08	-952
1899-12-31 01:33:49	1.45921e+08	-951.75
1899-12-31 01:34:04	1.46361e+08	-951.5
1899-12-31 01:34:19	1.46109e+08	-951.25
1899-12-31 01:34:34	1.46139e+08	-951
1899-12-31 01:34:49	1.45716e+08	-950.75
1899-12-31 01:35:04	1.45033e+08	-950.5
1899-12-31 01:35:19	1.44975e+08	-950.25
1899-12-31 01:35:34	1.45565e+08	-950
1899-12-31 01:35:49	1.4547e+08	-949.75
1899-12-31 01:36:04	1.45121e+08	-949.5
1899-12-31 01:36:19	1.46074e+08	-949.25
1899-12-31 01:36:34	1.46288e+08	-949
1899-12-31 01:36:49	1.46232e+08	-948.75
1899-12-31 01:37:04	1.46281e+08	-948.5
1899-12-31 01:37:19	1.4547e+08	-948.25
1899-12-31 01:37:34	1.45448e+08	-948
1899-12-31 01:37:49	1.44909e+08	-947.75
1899-12-31 01:38:04	1.45007e+08	-947.5
1899-12-31 01:38:19	1.45553e+08	-947.25
1899-12-31 01:38:34	1.45366e+08	-947
1899-12-31 01:38:49	1.45481e+08	-946.75
1899-12-31 01:39:04	1.46228e+08	-946.5
1899-12-31 01:39:19	1.46393e+08	-946.25
1899-12-31 01:39:34	1.46548e+08	-946
1899-12-31 01:39:49	1.45908e+08	-945.75
1899-12-31 01:40:04	1.45391e+08	-945.5
1899-12-31 01:40:19	1.45884e+08	-945.25
1899-12-31 01:40:34	1.45269e+08	-945
1899-12-31 01:40:49	1.44852e+08	-944.75
1899-12-31 01:41:04	1.45268e+08	-944.5
1899-12-31 01:41:19	1.45322e+08	-944.25
1899-12-31 01:41:34	1.45001e+08	-944
1899-12-31 01:41:49	1.44859e+08	-943.75
1899-12-31 01:42:04	1.45643e+08	-943.5
1899-12-31 01:42:19	1.45079e+08	-943.25
1899-12-31 01:42:34	1.45165e+08	-943
1899-12-31 01:42:49	1.44987e+08	-942.75
1899-12-31 01:43:04	1.44921e+08	-942.5
1899-12-31 01:43:19	1.45227e+08	-942.25
1899-12-31 01:43:34	1.46297e+08	-942
1899-12-31 01:43:49	1.45489e+08	-941.75
1899-12-31 01:44:04	1.4506e+08	-941.5
1899-12-31 01:44:19	1.45016e+08	-941.25
1899-12-31 01:44:34	1.46636e+08	-941
1899-12-31 01:44:49	1.46505e+08	-940.75
1899-12-31 01:45:04	1.4536e+08	-940.5
1899-12-31 01:45:19	1.46747e+08	-940.25
[truncated: 1,600 more rows]
